# Supplementary material for: Rubidium 2,4,6-trioxo-1,3-diazinan-5-ide–1,3-diazinane-2,4,6-trione–water (1/1/1)
Source: Acta Crystallogr Sect E Struct Rep Online. 2011 Apr 13;67(Pt 5):m571–2. doi: 10.1107/S1600536811012657 (PMC3089342; doi:10.1107/S1600536811012657)
Supplement: Supplementary file 1 [file e-67-0m571-sup1.cif]

##############################################################################
#                                                                            #
# This CIF contains the data in a paper accepted for publication in          #
# Acta Crystallographica Section E. It conforms to the requirements of       #
# Notes for Authors for Acta Crystallographica Section E, and has been       #
# peer reviewed under the auspices of the IUCr Commission on Journals.       #
#                                                                            #
# Full details of the Crystallographic Information File format               #
# are given in the paper "The Crystallographic Information File (CIF):       #
# a New Standard Archive File for Crystallography" by S. R. Hall, F. H.      #
# Allen and I. D. Brown [Acta Cryst. (1991), A47, 655-685].                  #
#                                                                            #
# The current version of the core CIF dictionary is obtainable from          #
# ftp://ftp.iucr.org/pub/cif_core.dic.                                       #
#                                                                            #
# Software is freely available for graphical display of the structure(s)     #
# in this CIF. For information consult the CIF software page                 #
# http://www.iucr.org/resources/cif/software.                                #
#                                                                            #
# This file may be used for bona fide research purposes within the           #
# scientific community so long as proper attribution is given to the journal # 
# article from which it was obtained.                                        #
#                                                                            #
##############################################################################
data_global
_audit_creation_method     'form.cif (version 2.0)'
_journal_data_validation_number     ?
_journal_date_recd_electronic     2011-03-21
_journal_date_accepted     2011-04-05
_journal_name_full     'Acta Crystallographica, Section E'
_journal_year     2011
_journal_volume     67
_journal_issue      5
_journal_page_first     m571
_journal_page_last     m572
_journal_paper_category     QM
_journal_coeditor_code     VM2087
_publ_contact_author_name     'Marlena Gryl'
_publ_contact_author_address
;
Faculty of Chemistry
Jagiellonian University
Ingardena 3, 30-060 Krakow, Poland
;
_publ_contact_author_email     'gryl@chemia.uj.edu.pl'
_publ_contact_author_fax     '+48 12 6632059'
_publ_contact_author_phone     '+48 12 6340515'
_publ_section_title
;
Rubidium
2,4,6-trioxo-1,3-diazinan-5-ide--1,3-diazinane-2,4,6-trione--water (1/1/1)
;
loop_
    _publ_author_name
    _publ_author_footnote
    _publ_author_address
    'Gryl, Marlena' ?
;
Faculty of Chemistry
Jagiellonian University
Ingardena 3, 30-060 Krak\'ow, Poland
;
    'Stadnicka, Katarzyna' .
;
Faculty of Chemistry
Jagiellonian University
Ingardena 3, 30-060 Krak\'ow, Poland
;
data_I
_chemical_name_systematic
;
Rubidium
2,4,6-trioxo-1,3-diazinan-5-ide--1,3-diazinane-2,4,6-trione--water (1/1/1)
;
_chemical_name_common     ?
_chemical_formula_moiety     'Rb +, C4 H4 N2 O3 -, C4 H5 N2 O3, H2 O1'
_chemical_formula_sum     'C8 H9 N4 O7 Rb1'
_chemical_formula_structural     ?
_chemical_formula_analytical     ?
_chemical_formula_iupac     'Rb +, C4 H4 N2 O3 -, C4 H5 N2 O3, H2 O1'
_chemical_formula_weight     358.66
_chemical_melting_point     ?
_symmetry_cell_setting     monoclinic
_symmetry_space_group_name_H-M     'P 21/c'
_symmetry_space_group_name_Hall     '-P 2ybc'
loop_
    _symmetry_equiv_pos_as_xyz
    'x, y, z'
    '-x, y+1/2, -z+1/2'
    '-x, -y, -z'
    'x, -y-1/2, z-1/2'
_cell_length_a     9.88100(10)
_cell_length_b     19.6790(5)
_cell_length_c     6.4530(3)
_cell_angle_alpha     90.00
_cell_angle_beta     108.26(2)
_cell_angle_gamma     90
_cell_volume     1191.59(15)
_cell_formula_units_Z     4
_cell_measurement_reflns_used     3522
_cell_measurement_theta_min     0.998
_cell_measurement_theta_max     30.034
_cell_measurement_temperature     293(2)
_cell_measurement_pressure     98.6
_cell_special_details     ?
_exptl_crystal_description     'block'
_exptl_crystal_colour     'colorless'
_exptl_crystal_size_max     0.43
_exptl_crystal_size_mid     0.23
_exptl_crystal_size_min     0.21
_exptl_crystal_density_diffrn     1.999
_exptl_crystal_density_meas     ?
_exptl_crystal_density_method     ?
_exptl_crystal_F_000     712
_exptl_absorpt_coefficient_mu     4.197
_exptl_absorpt_correction_type     multi-scan
_exptl_absorpt_process_details
                               '(DENZO and SCALEPACK; Otwinowski & Minor, 1997)'
_exptl_absorpt_correction_T_min     0.2655
_exptl_absorpt_correction_T_max     0.4727
_exptl_special_details
;
;
_diffrn_ambient_temperature     293(2)
_diffrn_radiation_type     MoK\a
_diffrn_radiation_wavelength     0.71073
_diffrn_radiation_source     'fine-focus sealed tube'
_diffrn_radiation_monochromator     'horizontally mounted graphite crystal'
_diffrn_measurement_device_type     'Nonius KappaCCD'
_diffrn_measurement_method     '\f and \w scans to fill Ewald sphere'
_diffrn_detector_area_resol_mean     9
_diffrn_reflns_number     17623
_diffrn_reflns_av_R_equivalents     0.037
_diffrn_reflns_av_sigmaI/netI     0.0232
_diffrn_reflns_theta_min     3.48
_diffrn_reflns_theta_max     27.00
_diffrn_reflns_theta_full     27.00
_diffrn_measured_fraction_theta_max     0.983
_diffrn_measured_fraction_theta_full     0.983
_diffrn_reflns_limit_h_min     -12
_diffrn_reflns_limit_h_max     11
_diffrn_reflns_limit_k_min     0
_diffrn_reflns_limit_k_max     25
_diffrn_reflns_limit_l_min     0
_diffrn_reflns_limit_l_max     8
_diffrn_reflns_reduction_process     ?
_refine_special_details
;
;
_reflns_number_total     2555
_reflns_number_gt     2239
_reflns_threshold_expression     I>2\s(I)
_refine_ls_structure_factor_coef     Fsqd
_refine_ls_matrix_type     full
_refine_ls_R_factor_all     0.0299
_refine_ls_R_factor_gt     0.0239
_refine_ls_wR_factor_all     0.0592
_refine_ls_wR_factor_ref     0.0592
_refine_ls_goodness_of_fit_all     1.033
_refine_ls_goodness_of_fit_ref     1.033
_refine_ls_restrained_S_all     1.033
_refine_ls_restrained_S_obs     1.033
_refine_ls_number_reflns     2555
_refine_ls_number_parameters     199
_refine_ls_number_restraints     6
_refine_ls_number_constraints     0
_refine_ls_hydrogen_treatment     mixed
_refine_ls_weighting_scheme     calc
_refine_ls_weighting_details
         'calc w=1/[\s^2^(Fo^2^)+(0.0308P)^2^+0.3427P] where P=(Fo^2^+2Fc^2^)/3'
_atom_sites_solution_hydrogens     difmap
_atom_sites_solution_primary     difmap
_atom_sites_solution_secondary     difmap
_refine_ls_shift/su_max     0.000
_refine_ls_shift/su_mean     0.000
_refine_diff_density_max     0.272
_refine_diff_density_min     -0.295
_refine_ls_extinction_method     'SHELXL97 (Sheldrick, 2008)'
_refine_ls_extinction_coef     0
loop_
    _atom_type_symbol
    _atom_type_description
    _atom_type_scat_dispersion_real
    _atom_type_scat_dispersion_imag
    _atom_type_scat_source
    'C' 'C' 0.0033 0.0016
                         'International Tables Vol C Tables 4.2.6.8 and 6.1.1.4'
    'H' 'H' 0.0000 0.0000
                         'International Tables Vol C Tables 4.2.6.8 and 6.1.1.4'
    'N' 'N' 0.0061 0.0033
                         'International Tables Vol C Tables 4.2.6.8 and 6.1.1.4'
    'O' 'O' 0.0106 0.0060
                         'International Tables Vol C Tables 4.2.6.8 and 6.1.1.4'
    'Rb' 'Rb' -0.9393 2.9676
                         'International Tables Vol C Tables 4.2.6.8 and 6.1.1.4'
_computing_data_collection     'COLLECT (Nonius, 1998)'
_computing_cell_refinement     'SCALEPACK (Otwinowski & Minor, 1997)'
_computing_data_reduction     'DENZO and SCALEPACK (Otwinowski & Minor, 1997)'
_computing_structure_solution     'SIR92 (Altomare <i>et al.</i>, 1994)'
_computing_structure_refinement     'SHELXL97 (Sheldrick, 2008)'
_computing_molecular_graphics
             'Mercury (Macrae <i>et al.</i>, 2006) and ORTEP-3 (Farrugia, 1997)'
_computing_publication_material
                         'SHELXL97 (Sheldrick, 2008) and WinGX (Farrugia, 1999)'
loop_
    _atom_site_type_symbol
    _atom_site_label
    _atom_site_fract_x
    _atom_site_fract_y
    _atom_site_fract_z
    _atom_site_U_iso_or_equiv
    _atom_site_adp_type
    _atom_site_calc_flag
    _atom_site_refinement_flags
    _atom_site_occupancy
    _atom_site_symmetry_multiplicity
    _atom_site_disorder_assembly
    _atom_site_disorder_group
    Rb Rb1 0.291837(19) 0.181732(10) 0.12045(3) 0.03861(8) Uani d . 1 1 . .
    N N1A 0.83901(16) 0.22220(7) 0.3062(2) 0.0284(3) Uani d D 1 1 . .
    H H1A 0.830(2) 0.2666(5) 0.295(3) 0.034 Uiso d D 1 1 . .
    C C2A 0.71713(19) 0.18635(8) 0.2905(3) 0.0262(4) Uani d . 1 1 . .
    O O2A 0.60363(14) 0.21479(6) 0.2672(2) 0.0390(3) Uani d . 1 1 . .
    N N3A 0.72641(16) 0.11731(7) 0.2984(2) 0.0267(3) Uani d D 1 1 . .
    H H3A 0.6475(14) 0.0959(9) 0.281(3) 0.032 Uiso d D 1 1 . .
    C C4A 0.84786(19) 0.08055(9) 0.3319(3) 0.0269(4) Uani d . 1 1 . .
    O O4A 0.84464(14) 0.01867(6) 0.3376(2) 0.0368(3) Uani d . 1 1 . .
    C C5A 0.98315(19) 0.11930(9) 0.3628(3) 0.0310(4) Uani d . 1 1 . .
    H H5A1 1.0442 0.1123 0.5115 0.037 Uiso calc R 1 1 . .
    H H5A2 1.0314 0.0999 0.2670 0.037 Uiso calc R 1 1 . .
    C C6A 0.96859(19) 0.19423(9) 0.3212(3) 0.0272(4) Uani d . 1 1 . .
    O O6A 1.06609(14) 0.22942(7) 0.3061(2) 0.0375(3) Uani d . 1 1 . .
    N N1B 0.42573(15) -0.14265(7) 0.2580(2) 0.0289(3) Uani d D 1 1 . .
    H H1B 0.417(2) -0.1870(5) 0.259(3) 0.035 Uiso d D 1 1 . .
    C C2B 0.55857(18) -0.11709(8) 0.2913(3) 0.0280(4) Uani d . 1 1 . .
    O O2B 0.66394(15) -0.15406(7) 0.3276(3) 0.0447(4) Uani d . 1 1 . .
    N N3B 0.56512(15) -0.04808(7) 0.2804(2) 0.0267(3) Uani d D 1 1 . .
    H H3B 0.6520(12) -0.0339(10) 0.304(3) 0.032 Uiso d D 1 1 . .
    C C4B 0.44849(18) -0.00466(8) 0.2415(3) 0.0246(3) Uani d . 1 1 . .
    O O4B 0.47093(14) 0.05801(6) 0.2357(2) 0.0325(3) Uani d . 1 1 . .
    C C5B 0.31602(18) -0.03460(8) 0.2126(3) 0.0266(4) Uani d . 1 1 . .
    H H5B 0.2358 -0.0073 0.1893 0.032 Uiso calc R 1 1 . .
    C C6B 0.30235(18) -0.10459(9) 0.2180(3) 0.0256(3) Uani d . 1 1 . .
    O O6B 0.18751(13) -0.13782(6) 0.1870(2) 0.0378(3) Uani d . 1 1 . .
    O O1W 0.07639(16) 0.08325(8) -0.0724(3) 0.0478(4) Uani d D 1 1 . .
    H H1W -0.0078(14) 0.0973(12) -0.120(4) 0.057 Uiso d D 1 1 . .
    H H2W 0.090(3) 0.0514(9) -0.147(4) 0.057 Uiso d D 1 1 . .
loop_
    _atom_site_aniso_label
    _atom_site_aniso_U_11
    _atom_site_aniso_U_22
    _atom_site_aniso_U_33
    _atom_site_aniso_U_12
    _atom_site_aniso_U_13
    _atom_site_aniso_U_23
    Rb1 0.02804(11) 0.03333(12) 0.05520(14) 0.00282(7) 0.01410(9) 0.00032(8)
    N1A 0.0278(8) 0.0187(7) 0.0413(8) -0.0023(6) 0.0148(6) -0.0005(6)
    C2A 0.0261(9) 0.0205(8) 0.0338(9) -0.0004(6) 0.0120(7) -0.0006(7)
    O2A 0.0269(7) 0.0209(6) 0.0718(9) 0.0017(5) 0.0194(6) 0.0009(6)
    N3A 0.0232(7) 0.0176(7) 0.0412(8) -0.0019(6) 0.0127(6) -0.0002(6)
    C4A 0.0291(9) 0.0251(8) 0.0274(8) 0.0020(7) 0.0102(7) 0.0018(7)
    O4A 0.0335(7) 0.0198(6) 0.0569(8) 0.0035(5) 0.0138(6) 0.0021(6)
    C5A 0.0260(9) 0.0284(9) 0.0394(9) 0.0028(7) 0.0115(7) 0.0047(7)
    C6A 0.0253(9) 0.0282(9) 0.0289(8) -0.0017(7) 0.0098(7) -0.0009(7)
    O6A 0.0288(7) 0.0344(7) 0.0528(8) -0.0062(6) 0.0177(6) 0.0006(6)
    N1B 0.0239(7) 0.0164(7) 0.0452(8) 0.0016(6) 0.0093(6) 0.0015(6)
    C2B 0.0240(9) 0.0223(8) 0.0376(9) 0.0012(7) 0.0095(7) 0.0010(7)
    O2B 0.0271(7) 0.0270(7) 0.0791(10) 0.0074(6) 0.0152(7) 0.0045(7)
    N3B 0.0218(7) 0.0217(7) 0.0373(8) -0.0005(6) 0.0102(6) 0.0007(6)
    C4B 0.0276(9) 0.0208(8) 0.0245(8) 0.0013(6) 0.0071(6) 0.0010(6)
    O4B 0.0317(7) 0.0185(6) 0.0468(7) -0.0007(5) 0.0115(6) 0.0031(5)
    C5B 0.0232(8) 0.0205(8) 0.0342(9) 0.0042(6) 0.0061(7) 0.0004(7)
    C6B 0.0229(8) 0.0223(8) 0.0293(8) 0.0005(6) 0.0050(6) -0.0011(7)
    O6B 0.0221(6) 0.0215(6) 0.0661(9) -0.0010(5) 0.0085(6) -0.0024(6)
    O1W 0.0315(8) 0.0473(9) 0.0610(10) 0.0102(7) 0.0094(7) -0.0118(7)
_geom_special_details
;
All e.s.d.'s (except the e.s.d. in the dihedral angle between two l.s. planes)
are estimated using the full covariance matrix. The cell e.s.d.'s are taken
into account individually in the estimation of e.s.d.'s in distances, angles
and torsion angles; correlations between e.s.d.'s in cell parameters are only
used when they are defined by crystal symmetry. An approximate (isotropic)
treatment of cell e.s.d.'s is used for estimating e.s.d.'s involving l.s.
planes.
;
loop_
    _geom_bond_atom_site_label_1
    _geom_bond_atom_site_label_2
    _geom_bond_site_symmetry_2
    _geom_bond_distance
    _geom_bond_publ_flag
    Rb1 O1W . 2.8594(16) ?
    Rb1 O4B . 2.9645(12) ?
    Rb1 O6A 1_455 2.9942(13) ?
    Rb1 O2A . 2.9972(13) ?
    Rb1 O6A 4_465 3.0517(13) ?
    Rb1 O2B 3_655 3.1049(16) ?
    Rb1 O2B 2_655 3.2641(14) ?
    N1A C6A . 1.369(2) ?
    N1A C2A . 1.372(2) ?
    N1A H1A . 0.879(9) ?
    C2A O2A . 1.220(2) ?
    C2A N3A . 1.362(2) ?
    N3A C4A . 1.359(2) ?
    N3A H3A . 0.862(9) ?
    C4A O4A . 1.219(2) ?
    C4A C5A . 1.497(2) ?
    C5A C6A . 1.498(2) ?
    C5A H5A1 . 0.9700 ?
    C5A H5A2 . 0.9700 ?
    C6A O6A . 1.215(2) ?
    O6A Rb1 1_655 2.9942(13) ?
    O6A Rb1 4_666 3.0517(13) ?
    N1B C2B . 1.358(2) ?
    N1B C6B . 1.384(2) ?
    N1B H1B . 0.878(9) ?
    C2B O2B . 1.231(2) ?
    C2B N3B . 1.363(2) ?
    O2B Rb1 3_655 3.1049(16) ?
    O2B Rb1 2_645 3.2641(14) ?
    O2B Rb1 3_656 3.4923(16) ?
    N3B C4B . 1.393(2) ?
    N3B H3B . 0.870(9) ?
    C4B O4B . 1.256(2) ?
    C4B C5B . 1.394(2) ?
    C5B C6B . 1.386(2) ?
    C5B H5B . 0.9300 ?
    C6B O6B . 1.270(2) ?
    O1W H1W . 0.839(10) ?
    O1W H2W . 0.828(10) ?
loop_
    _geom_angle_atom_site_label_1
    _geom_angle_atom_site_label_2
    _geom_angle_atom_site_label_3
    _geom_angle_site_symmetry_1
    _geom_angle_site_symmetry_3
    _geom_angle
    _geom_angle_publ_flag
    O1W Rb1 O4B . . 81.78(4) ?
    O1W Rb1 O6A . 1_455 80.80(4) ?
    O4B Rb1 O6A . 1_455 128.17(4) ?
    O1W Rb1 O2A . . 146.72(4) ?
    O4B Rb1 O2A . . 68.00(3) ?
    O6A Rb1 O2A 1_455 . 128.79(4) ?
    O1W Rb1 O6A . 4_465 79.02(4) ?
    O4B Rb1 O6A . 4_465 153.12(4) ?
    O6A Rb1 O6A 1_455 4_465 66.76(3) ?
    O2A Rb1 O6A . 4_465 123.40(4) ?
    O1W Rb1 O2B . 3_655 77.21(4) ?
    O4B Rb1 O2B . 3_655 80.94(4) ?
    O6A Rb1 O2B 1_455 3_655 140.12(4) ?
    O2A Rb1 O2B . 3_655 84.36(4) ?
    O6A Rb1 O2B 4_465 3_655 76.60(4) ?
    O1W Rb1 O2B . 2_655 140.64(4) ?
    O4B Rb1 O2B . 2_655 137.49(4) ?
    O6A Rb1 O2B 1_455 2_655 75.00(4) ?
    O2A Rb1 O2B . 2_655 70.21(3) ?
    O6A Rb1 O2B 4_465 2_655 63.09(4) ?
    O2B Rb1 O2B 3_655 2_655 102.47(4) ?
    O1W Rb1 O2B . 3_656 100.15(4) ?
    O4B Rb1 O2B . 3_656 75.04(3) ?
    O6A Rb1 O2B 1_455 3_656 60.78(3) ?
    O2A Rb1 O2B . 3_656 85.63(4) ?
    O6A Rb1 O2B 4_465 3_656 126.81(3) ?
    O2B Rb1 O2B 3_655 3_656 155.95(5) ?
    O2B Rb1 O2B 2_655 3_656 94.58(4) ?
    O1W Rb1 C2B . 3_655 82.13(4) ?
    O4B Rb1 C2B . 3_655 63.29(4) ?
    O6A Rb1 C2B 1_455 3_655 157.33(4) ?
    O2A Rb1 C2B . 3_655 72.24(4) ?
    O6A Rb1 C2B 4_465 3_655 95.40(4) ?
    O2B Rb1 C2B 3_655 3_655 18.87(4) ?
    O2B Rb1 C2B 2_655 3_655 110.36(4) ?
    O2B Rb1 C2B 3_656 3_655 137.58(4) ?
    O1W Rb1 Rb1 . 4_566 126.08(3) ?
    O4B Rb1 Rb1 . 4_566 118.45(2) ?
    O6A Rb1 Rb1 1_455 4_566 46.58(3) ?
    O2A Rb1 Rb1 . 4_566 82.29(3) ?
    O6A Rb1 Rb1 4_465 4_566 88.18(3) ?
    O2B Rb1 Rb1 3_655 4_566 149.52(3) ?
    O2B Rb1 Rb1 2_655 4_566 47.14(3) ?
    O2B Rb1 Rb1 3_656 4_566 49.18(2) ?
    C2B Rb1 Rb1 3_655 4_566 151.63(3) ?
    O1W Rb1 Rb1 . 4_565 106.17(3) ?
    O4B Rb1 Rb1 . 4_565 125.08(2) ?
    O6A Rb1 Rb1 1_455 4_565 106.63(3) ?
    O2A Rb1 Rb1 . 4_565 81.74(3) ?
    O6A Rb1 Rb1 4_465 4_565 45.45(3) ?
    O2B Rb1 Rb1 3_655 4_565 50.41(3) ?
    O2B Rb1 Rb1 2_655 4_565 54.06(3) ?
    O2B Rb1 Rb1 3_656 4_565 148.58(2) ?
    C2B Rb1 Rb1 3_655 4_565 64.29(3) ?
    Rb1 Rb1 Rb1 4_566 4_565 100.428(8) ?
    C6A N1A C2A . . 125.34(15) ?
    C6A N1A H1A . . 118.1(14) ?
    C2A N1A H1A . . 116.4(14) ?
    O2A C2A N3A . . 120.73(16) ?
    O2A C2A N1A . . 121.67(15) ?
    N3A C2A N1A . . 117.59(15) ?
    C2A O2A Rb1 . . 138.91(11) ?
    C4A N3A C2A . . 125.64(15) ?
    C4A N3A H3A . . 118.6(14) ?
    C2A N3A H3A . . 115.8(14) ?
    O4A C4A N3A . . 120.43(16) ?
    O4A C4A C5A . . 122.37(16) ?
    N3A C4A C5A . . 117.20(15) ?
    C6A C5A C4A . . 116.49(15) ?
    C6A C5A H5A1 . . 108.2 ?
    C4A C5A H5A1 . . 108.2 ?
    C6A C5A H5A2 . . 108.2 ?
    C4A C5A H5A2 . . 108.2 ?
    H5A1 C5A H5A2 . . 107.3 ?
    O6A C6A N1A . . 120.85(16) ?
    O6A C6A C5A . . 122.79(16) ?
    N1A C6A C5A . . 116.33(15) ?
    C6A O6A Rb1 . 1_655 124.21(12) ?
    C6A O6A Rb1 . 4_666 134.92(12) ?
    Rb1 O6A Rb1 1_655 4_666 87.97(3) ?
    C2B N1B C6B . . 125.45(15) ?
    C2B N1B H1B . . 117.6(15) ?
    C6B N1B H1B . . 116.9(15) ?
    O2B C2B N1B . . 121.94(16) ?
    O2B C2B N3B . . 123.22(16) ?
    N1B C2B N3B . . 114.84(15) ?
    O2B C2B Rb1 . 3_655 54.65(10) ?
    N1B C2B Rb1 . 3_655 110.33(11) ?
    N3B C2B Rb1 . 3_655 105.84(11) ?
    C2B O2B Rb1 . 3_655 106.49(12) ?
    C2B O2B Rb1 . 2_645 133.05(12) ?
    Rb1 O2B Rb1 3_655 2_645 82.45(3) ?
    C2B O2B Rb1 . 3_656 96.57(11) ?
    Rb1 O2B Rb1 3_655 3_656 155.95(5) ?
    Rb1 O2B Rb1 2_645 3_656 76.76(3) ?
    C2B N3B C4B . . 124.81(15) ?
    C2B N3B H3B . . 111.8(14) ?
    C4B N3B H3B . . 123.4(14) ?
    O4B C4B N3B . . 117.65(15) ?
    O4B C4B C5B . . 125.34(16) ?
    N3B C4B C5B . . 117.01(15) ?
    C4B O4B Rb1 . . 135.81(11) ?
    C6B C5B C4B . . 120.79(15) ?
    C6B C5B H5B . . 119.6 ?
    C4B C5B H5B . . 119.6 ?
    O6B C6B C5B . . 126.67(16) ?
    O6B C6B N1B . . 116.23(15) ?
    C5B C6B N1B . . 117.09(15) ?
    Rb1 O1W H1W . . 117.0(18) ?
    Rb1 O1W H2W . . 122.1(19) ?
    H1W O1W H2W . . 111(3) ?
loop_
    _geom_torsion_atom_site_label_1
    _geom_torsion_atom_site_label_2
    _geom_torsion_atom_site_label_3
    _geom_torsion_atom_site_label_4
    _geom_torsion_site_symmetry_1
    _geom_torsion_site_symmetry_2
    _geom_torsion_site_symmetry_3
    _geom_torsion_site_symmetry_4
    _geom_torsion
    _geom_torsion_publ_flag
    C6A N1A C2A O2A . . . . -176.43(17) ?
    C6A N1A C2A N3A . . . . 2.6(3) ?
    O2A C2A N3A C4A . . . . -177.35(17) ?
    N1A C2A N3A C4A . . . . 3.6(3) ?
    C2A N3A C4A O4A . . . . 179.49(17) ?
    C2A N3A C4A C5A . . . . 0.0(2) ?
    O4A C4A C5A C6A . . . . 171.78(16) ?
    N3A C4A C5A C6A . . . . -8.7(2) ?
    C2A N1A C6A O6A . . . . 170.35(17) ?
    C2A N1A C6A C5A . . . . -11.3(2) ?
    C4A C5A C6A O6A . . . . -167.85(17) ?
    C4A C5A C6A N1A . . . . 13.8(2) ?
    C6B N1B C2B O2B . . . . 179.49(17) ?
    C6B N1B C2B N3B . . . . -0.8(3) ?
    O2B C2B N3B C4B . . . . -179.42(17) ?
    N1B C2B N3B C4B . . . . 0.8(2) ?
    C2B N3B C4B O4B . . . . -179.93(16) ?
    C2B N3B C4B C5B . . . . 0.2(2) ?
    O4B C4B C5B C6B . . . . 178.77(16) ?
    N3B C4B C5B C6B . . . . -1.4(2) ?
    C4B C5B C6B O6B . . . . -177.57(17) ?
    C4B C5B C6B N1B . . . . 1.4(2) ?
    C2B N1B C6B O6B . . . . 178.77(17) ?
    C2B N1B C6B C5B . . . . -0.3(3) ?
loop_
    _geom_hbond_atom_site_label_D
    _geom_hbond_atom_site_label_H
    _geom_hbond_atom_site_label_A
    _geom_hbond_site_symmetry_A
    _geom_hbond_distance_DH
    _geom_hbond_distance_HA
    _geom_hbond_distance_DA
    _geom_hbond_angle_DHA
    _geom_hbond_publ_flag
    N1A H1A O6B 2_655 0.880(10)
                              1.900(10)
                                      2.769(2) 172(2) yes
    N3A H3A O4B . 0.860(10)
                          1.840(10)
                                  2.694(2) 175(2) yes
    N1B H1B O2A 2_645 0.880(10)
                              1.940(10)
                                      2.820(2) 175(2) yes
    N3B H3B O4A . 0.870(10)
                          2.120(10)
                                  2.975(2) 169(2) yes
    O1W H1W O6B 3 0.840(10)
                          1.870(10)
                                  2.700(2) 171(2) yes
    O1W H2W O4A 3_655 0.830(10)
                              2.080(10)
                                      2.898(2) 170(3) yes
