# Supplementary material for: Rubidium 2,4,6-trioxo-1,3-diazinan-5-ide–1,3-diazinane-2,4,6-trione–water (1/1/1)
Source: Acta Crystallogr Sect E Struct Rep Online. 2011 Apr 13;67(Pt 5):m571–2. doi: 10.1107/S1600536811012657 (PMC3089342; doi:10.1107/S1600536811012657)
Supplement: Supplementary file 2 [file e-67-0m571-Isup2.hkl]

#
# h,k,l, Fc-squared, Fo-squared, sigma(Fo-squared) and status flag
#
data_I
_shelx_title ' Rbbar2, RT, KappaCCD'
_shelx_refln_list_code          4
_shelx_F_calc_maximum      111.54
_exptl_crystal_F_000       712.00
_reflns_d_resolution_high  0.7828
 
loop_
 _symmetry_equiv_pos_as_xyz
 'x, y, z'
 '-x, y+1/2, -z+1/2'
 '-x, -y, -z'
 'x, -y-1/2, z-1/2'
 
_cell_length_a     9.8810
_cell_length_b    19.6790
_cell_length_c     6.4530
_cell_angle_alpha  90.000
_cell_angle_beta  108.260
_cell_angle_gamma  90.000
 
_shelx_F_squared_multiplier     1.000
 
loop_
 _refln_index_h
 _refln_index_k
 _refln_index_l
 _refln_F_squared_calc
 _refln_F_squared_meas
 _refln_F_squared_sigma
 _refln_observed_status
   2   0   0     4852.47     5010.25     78.19 o
   3   0   0     6443.93     6449.62     91.07 o
   4   0   0     1417.72     1324.55     19.69 o
   5   0   0     6791.60     6848.01    125.16 o
   6   0   0       90.29       90.91      6.63 o
   7   0   0    10118.79    10829.72    240.40 o
   8   0   0     5315.41     5448.86    123.22 o
   9   0   0     1808.46     1780.38     46.42 o
  10   0   0      531.47      561.50     20.59 o
  11   0   0      188.87      175.65     13.05 o
   2   1   0     2985.33     2857.78     28.61 o
   3   1   0     1254.41     1186.83     11.45 o
   5   1   0     1567.76     1513.12     21.03 o
   6   1   0     4681.54     4663.47     67.82 o
   7   1   0      259.37      266.11     17.24 o
   8   1   0       74.52       88.57      6.58 o
   9   1   0      858.38      868.52     17.94 o
  10   1   0      258.92      264.17      9.90 o
  11   1   0      181.87      178.45      8.99 o
   2   2   0     7319.02     7615.64     74.17 o
   4   2   0      342.82      295.64      4.36 o
   5   2   0      825.46      722.35     10.14 o
   6   2   0      139.99      131.77      6.04 o
   7   2   0      650.67      653.06     12.55 o
   8   2   0      120.64      117.58      6.68 o
   9   2   0     1586.72     1631.40     30.02 o
  10   2   0      891.98      914.40     19.57 o
  11   2   0        3.28        8.01     10.02 o
   1   3   0     3286.27     3164.83     28.71 o
   2   3   0      268.72      296.62      3.32 o
   3   3   0     8323.37     8881.99     86.89 o
   5   3   0      268.69      282.88      6.22 o
   6   3   0      379.81      359.44      9.59 o
   7   3   0      110.91      119.36      6.50 o
   8   3   0      685.75      665.33     14.36 o
   9   3   0      190.30      204.50     20.88 o
  10   3   0        6.70        5.31      6.25 o
  11   3   0      113.83      118.25      9.30 o
   1   4   0      103.38       98.39      1.26 o
   2   4   0     1469.39     1433.05     14.78 o
   3   4   0     2893.85     2811.68     29.88 o
   4   4   0     1696.23     1782.59     23.20 o
   5   4   0      141.20      150.98      3.90 o
   6   4   0        1.50        4.35      3.58 o
   7   4   0      261.05      260.49      7.92 o
   8   4   0       66.83       63.49     15.02 o
   9   4   0       32.53       45.24      6.73 o
  10   4   0      205.19      212.16     17.37 o
  11   4   0      115.28       95.00     22.39 o
   1   5   0     3634.81     3564.27     31.47 o
   2   5   0     1547.98     1582.93     15.44 o
   3   5   0     5459.63     5651.87     56.03 o
   4   5   0     3199.12     3313.61     36.02 o
   6   5   0     1552.60     1504.79     23.26 o
   7   5   0       32.90       28.43      3.23 o
   8   5   0      685.99      675.81     14.73 o
   9   5   0       38.08       45.54      5.86 o
  10   5   0        3.32        7.81      6.73 o
  11   5   0      112.80      113.46      8.64 o
   0   6   0     6325.45     6303.05     90.82 o
   1   6   0     5259.54     5037.17     48.21 o
   3   6   0     4349.46     4371.54     41.97 o
   4   6   0     1318.19     1321.63     18.49 o
   5   6   0     1919.36     1755.86     25.78 o
   6   6   0      300.05      272.40      6.50 o
   7   6   0     3305.30     3187.78     47.13 o
   8   6   0      475.06      422.11     10.70 o
   9   6   0      144.41      138.57      8.63 o
  10   6   0      570.82      563.87     14.79 o
  11   6   0       50.65       58.47      8.10 o
   1   7   0    12241.26    12825.76    189.93 o
   2   7   0     6774.79     6879.43     59.82 o
   3   7   0     7626.05     7718.08     94.95 o
   4   7   0     2861.67     2734.86     33.52 o
   5   7   0      109.14       98.68      7.11 o
   6   7   0     5183.32     5372.13     69.41 o
   7   7   0      249.80      243.14     12.90 o
   8   7   0     1631.51     1522.38     28.68 o
   9   7   0      548.03      531.83     13.19 o
  10   7   0      302.42      284.18     12.14 o
  11   7   0      933.16      974.32     56.18 o
   0   8   0     4010.34     3671.20     43.46 o
   1   8   0     1570.76     1619.01     14.01 o
   3   8   0     4490.07     4389.66     50.51 o
   4   8   0     1399.91     1289.94     18.09 o
   5   8   0     7128.74     7450.66     96.32 o
   6   8   0        7.87        5.75      6.75 o
   7   8   0     1485.70     1539.92     27.61 o
   8   8   0      141.07      162.66      6.76 o
   9   8   0      919.41      879.41     19.58 o
  10   8   0      822.69      805.30     38.19 o
  11   8   0        2.94       13.38     10.94 o
   1   9   0     6636.55     6819.78     76.59 o
   2   9   0       18.84       23.64      1.11 o
   3   9   0     1844.59     1710.06     20.18 o
   4   9   0      668.05      611.92      9.44 o
   5   9   0      113.35      115.14      3.46 o
   6   9   0     2034.47     2053.56     26.55 o
   7   9   0      241.99      241.04     16.38 o
   8   9   0      494.87      507.92     12.97 o
   9   9   0     1105.92     1078.30     58.20 o
  10   9   0      232.99      232.43     10.76 o
  11   9   0      267.89      246.49     18.49 o
   0  10   0     1816.05     1746.65     37.91 o
   1  10   0      831.93      919.17      9.66 o
   2  10   0     1185.95     1211.25     13.70 o
   3  10   0     1637.40     1557.99     19.53 o
   4  10   0      393.28      366.72      6.51 o
   5  10   0      828.58      837.68     12.64 o
   6  10   0       45.83       47.48      2.60 o
   7  10   0     1193.00     1173.21     24.23 o
   8  10   0        5.82       13.79      8.47 o
   9  10   0      530.01      416.53     14.04 o
  10  10   0      177.90      169.63      9.80 o
   1  11   0     3515.69     3756.88     51.37 o
   2  11   0      149.34      149.30      2.95 o
   3  11   0       18.16       22.30      2.39 o
   4  11   0      722.77      715.48     10.29 o
   5  11   0        5.19        9.18      6.78 o
   6  11   0       20.95       21.90      8.15 o
   7  11   0      176.00      146.91      5.32 o
   8  11   0      121.01      104.87     10.54 o
   9  11   0       50.52       41.80      7.74 o
  10  11   0       24.00       25.43     11.88 o
   0  12   0       64.37      100.28      3.54 o
   1  12   0      243.54      251.52      4.42 o
   2  12   0      981.37      990.20     11.76 o
   3  12   0      181.36      184.89      4.05 o
   4  12   0        5.40        6.85      2.17 o
   5  12   0     1662.49     1642.90     22.11 o
   6  12   0        1.63       -1.03      2.83 o
   7  12   0        7.99       13.98      6.11 o
   8  12   0       10.50       20.77     11.35 o
   9  12   0      101.07       92.10     10.31 o
  10  12   0        2.86        5.50      7.23 o
   1  13   0     2603.42     2562.40     27.82 o
   2  13   0      409.51      408.87     20.15 o
   3  13   0      835.88      846.79     21.08 o
   4  13   0     1038.45     1010.53     14.13 o
   5  13   0       45.22       42.61      3.19 o
   6  13   0       70.52       80.93      5.54 o
   7  13   0       33.85       25.90      6.33 o
   8  13   0      940.65      851.43     19.55 o
   9  13   0      573.99      562.10     20.84 o
  10  13   0      132.40      102.96     10.16 o
   0  14   0     1462.65     1406.60     23.86 o
   1  14   0      126.48      125.38      8.83 o
   2  14   0     4342.78     4432.78     53.16 o
   3  14   0     5205.51     5492.21     66.76 o
   4  14   0     2560.76     2556.10     32.71 o
   5  14   0     4827.95     5090.05     67.21 o
   6  14   0        0.10       -2.33      5.37 o
   7  14   0     2132.16     2147.60     35.98 o
   8  14   0      142.06      147.13     12.72 o
   9  14   0      239.64      248.53     21.47 o
   1  15   0     4197.32     4283.42     67.80 o
   2  15   0      825.54      810.92     25.47 o
   3  15   0       40.77       40.31      3.64 o
   4  15   0      718.73      708.51     11.80 o
   5  15   0        8.15        6.33      5.62 o
   6  15   0     2372.49     2416.60     39.06 o
   7  15   0      231.38      237.35      8.62 o
   8  15   0     1039.23     1060.05     23.53 o
   9  15   0      318.45      345.25     20.31 o
   0  16   0     1748.54     1725.40     56.18 o
   1  16   0      365.17      401.52      8.88 o
   2  16   0      412.13      413.76      7.31 o
   3  16   0      429.69      448.31     22.72 o
   4  16   0     3103.59     3168.26     40.66 o
   5  16   0     1100.04     1117.20     21.02 o
   6  16   0       33.04       19.26      6.20 o
   7  16   0     1349.44     1392.79     25.65 o
   8  16   0      107.68      113.75      8.91 o
   9  16   0      120.67      117.65     36.93 o
   1  17   0      144.72      142.07      5.89 o
   2  17   0      457.50      465.27      8.30 o
   3  17   0      633.91      643.23     12.33 o
   4  17   0     1037.47     1043.84     21.29 o
   5  17   0       13.66       16.31      9.46 o
   6  17   0      299.15      320.66     10.72 o
   7  17   0       22.70       27.66      7.05 o
   8  17   0      112.47      117.68      9.75 o
   0  18   0       14.72        6.71      8.14 o
   1  18   0      436.51      433.40      8.43 o
   2  18   0      342.41      326.22     16.96 o
   3  18   0       29.89       22.26      8.61 o
   4  18   0       47.47       57.08      7.90 o
   5  18   0        1.61       13.13      5.13 o
   6  18   0       78.56       92.53      6.93 o
   7  18   0        0.64       -7.10      8.25 o
   8  18   0       39.16       46.64      8.74 o
   1  19   0       40.60       43.15      7.23 o
   2  19   0      127.55      121.90      5.00 o
   3  19   0        5.53        0.74      7.01 o
   4  19   0       70.05       73.75      9.85 o
   5  19   0      245.83      247.32      8.52 o
   6  19   0       47.45       45.04      6.43 o
   7  19   0       45.17       54.53      6.94 o
   0  20   0      784.91      807.44     20.53 o
   1  20   0      332.56      306.90     13.67 o
   2  20   0      890.77      849.62     14.73 o
   3  20   0       76.26       69.59      5.46 o
   4  20   0       23.23       10.92      5.40 o
   5  20   0      303.73      314.90      9.58 o
   6  20   0        8.30       22.86      6.75 o
   7  20   0      273.79      260.58     10.30 o
   1  21   0      423.72      473.71     10.62 o
   2  21   0       67.34       76.74      8.90 o
   3  21   0      259.45      243.74     16.14 o
   4  21   0     1069.29     1135.71     20.20 o
   5  21   0      345.67      351.80     10.33 o
   6  21   0      301.49      287.69     14.85 o
   0  22   0     1388.36     1377.39     33.89 o
   1  22   0       58.21       54.81      7.22 o
   2  22   0      505.74      488.83     12.79 o
   3  22   0       94.09       99.35      7.31 o
   4  22   0      117.37       91.04      7.74 o
   5  22   0      394.00      408.19     24.59 o
   1  23   0      359.24      360.78     10.99 o
   2  23   0      158.98      154.59      8.28 o
   3  23   0      252.21      245.86      9.80 o
   4  23   0      916.43     1002.90     33.92 o
   0  24   0      613.95      653.70     21.06 o
   1  24   0        5.44        2.84     11.72 o
   2  24   0      321.96      349.65     12.62 o
   3  24   0       74.48      110.36     28.94 o
   1  25   0        3.08       -2.84     13.11 o
 -12   1   1      277.64      274.62     11.43 o
 -11   1   1      737.64      787.76     18.99 o
 -10   1   1      125.06      108.90      8.23 o
  -9   1   1     1081.05     1041.96     35.49 o
  -8   1   1      660.63      714.28     33.52 o
  -7   1   1      395.71      384.60      8.77 o
  -6   1   1     1934.11     1867.96     30.69 o
  -5   1   1      216.42      253.92      9.26 o
  -4   1   1     1150.56     1089.04     12.48 o
  -3   1   1      228.43      218.28      2.95 o
  -2   1   1     6907.27     7124.23     73.38 o
  -1   1   1       12.09       15.31      0.82 o
   0   1   1      279.69      282.08      2.56 o
   1   1   1      108.98      123.31      1.75 o
   2   1   1      528.14      536.66      5.09 o
   3   1   1     3510.95     3531.72     31.15 o
   4   1   1        3.88        5.06      1.73 o
   5   1   1     2841.05     2705.16     29.85 o
   6   1   1      108.48      115.52      3.74 o
   7   1   1      251.33      256.85     13.08 o
   8   1   1       46.99       53.89     15.52 o
   9   1   1       94.30       88.01     13.74 o
  10   1   1      401.43      432.44     16.09 o
  11   1   1      220.74      239.59     12.08 o
 -12   2   1      371.04      351.62     26.46 o
 -11   2   1      151.43      141.33      8.41 o
 -10   2   1      997.38     1016.21     22.10 o
  -9   2   1     1035.35     1008.81     22.44 o
  -8   2   1      181.25      186.58      7.83 o
  -7   2   1     1579.86     1569.62     26.73 o
  -6   2   1     2513.44     2403.09     39.93 o
  -5   2   1     6677.70     7119.20    101.86 o
  -4   2   1        9.44        8.42      1.82 o
  -3   2   1     4847.86     4767.90     49.96 o
  -1   2   1      572.54      577.41      6.70 o
   0   2   1     2475.17     2381.29     20.94 o
   3   2   1      176.86      170.74      2.15 o
   4   2   1    10833.94    11732.06    115.53 o
   5   2   1      563.20      554.90      8.14 o
   6   2   1      972.03      958.62     23.55 o
   7   2   1     1294.05     1349.22     21.73 o
   8   2   1     2563.77     2622.96     45.15 o
   9   2   1     2148.21     2179.69     39.78 o
  10   2   1        1.70        5.63      6.63 o
  11   2   1      398.86      399.43     14.73 o
 -12   3   1      420.77      483.94     15.99 o
 -11   3   1      391.88      358.19     11.95 o
 -10   3   1      129.54      122.31      7.62 o
  -9   3   1     4507.46     4691.41     77.79 o
  -8   3   1      215.57      216.57      9.70 o
  -7   3   1     2457.33     2437.90     40.11 o
  -6   3   1     1304.53     1254.53     21.51 o
  -5   3   1     2723.68     2687.01     36.42 o
  -4   3   1     1131.99      910.92      9.63 o
  -3   3   1      733.17      795.09      8.71 o
  -2   3   1     3360.93     3193.36     36.10 o
  -1   3   1      689.50      679.86      6.31 o
   0   3   1     3182.61     3174.31     28.04 o
   1   3   1     4295.06     4206.96     38.30 o
   3   3   1     2770.25     2531.98     30.44 o
   4   3   1       83.83      110.75      4.46 o
   5   3   1     1988.94     1892.28     24.25 o
   6   3   1     1044.49     1038.43     15.12 o
   7   3   1     1198.81     1146.62     53.03 o
   8   3   1     2072.32     2070.71     36.98 o
   9   3   1       97.70       92.16     12.93 o
  10   3   1     1018.19     1032.35     23.89 o
  11   3   1       20.43       10.95      7.31 o
 -12   4   1      619.02      653.85     21.23 o
 -11   4   1      721.22      759.81     19.23 o
 -10   4   1     1595.94     1683.63     32.55 o
  -9   4   1       61.78       55.48      7.06 o
  -8   4   1     5860.77     5948.30     96.57 o
  -7   4   1     1670.15     1679.08     29.01 o
  -6   4   1      665.92      689.83     13.22 o
  -5   4   1     5853.29     6060.28     86.67 o
  -4   4   1      394.64      400.18      5.01 o
  -2   4   1      103.93      112.65      1.64 o
  -1   4   1     5048.17     4997.37     62.43 o
   1   4   1     3753.09     3669.24     31.37 o
   3   4   1      814.00      845.08     15.02 o
   4   4   1     5038.50     5091.56     63.16 o
   5   4   1      998.46      949.35     11.43 o
   6   4   1     5103.75     5094.66     67.05 o
   7   4   1     2951.35     2962.60     45.84 o
   8   4   1       48.45       58.44      8.46 o
   9   4   1     1715.20     1749.94     33.20 o
  10   4   1      343.47      366.99     34.00 o
  11   4   1      591.57      619.19     22.20 o
 -12   5   1      166.81      147.05     10.25 o
 -11   5   1      135.94      142.96     10.64 o
 -10   5   1      142.74      152.26     21.65 o
  -9   5   1      901.93      918.31     18.77 o
  -8   5   1       18.68       18.30     10.47 o
  -7   5   1     2845.97     2825.98     46.20 o
  -6   5   1     2330.80     2342.99     38.27 o
  -5   5   1       47.63       72.14      6.09 o
  -3   5   1      455.95      446.86      5.39 o
  -2   5   1     8112.24     8581.77     80.62 o
  -1   5   1       56.69       79.35      1.38 o
   0   5   1     1476.79     1354.36     13.17 o
   1   5   1     6031.25     5955.29     53.85 o
   2   5   1      893.53      880.42     12.43 o
   3   5   1     5090.99     5203.23     52.45 o
   4   5   1      263.62      234.08     12.04 o
   5   5   1     5381.98     5593.34     63.68 o
   6   5   1     2285.41     2262.57     56.02 o
   7   5   1     1051.16     1016.42     17.57 o
   8   5   1      172.00      190.73     10.03 o
   9   5   1       18.81        4.76      7.11 o
  10   5   1      531.19      524.41     25.05 o
  11   5   1        4.88       -1.35      9.96 o
 -12   6   1       56.73       37.83      9.62 o
 -11   6   1      116.70      126.43      8.33 o
 -10   6   1      435.13      394.30     11.76 o
  -9   6   1      219.37      198.27      9.58 o
  -8   6   1     2057.52     2017.29     35.65 o
  -7   6   1       20.03       12.22      5.33 o
  -6   6   1     1360.56     1404.69     26.14 o
  -5   6   1       40.04       30.84      6.06 o
  -4   6   1      736.03      780.93     14.13 o
  -2   6   1       60.81       56.24      3.28 o
  -1   6   1     5898.97     6039.38     51.67 o
   1   6   1     1628.34     1570.24     14.79 o
   2   6   1      648.68      579.33      9.68 o
   4   6   1       75.79       66.92      3.50 o
   5   6   1      237.35      233.24      4.77 o
   6   6   1      212.06      208.13      5.21 o
   7   6   1      871.64      875.10     15.85 o
   8   6   1       15.91       24.96      5.74 o
   9   6   1     1015.95     1018.58     25.13 o
  10   6   1        5.62        3.06     13.11 o
  11   6   1       82.64       77.71      8.29 o
 -11   7   1       29.57       42.75      7.69 o
 -10   7   1        0.70        0.03     20.36 o
  -9   7   1      155.04      138.69     16.66 o
  -8   7   1      504.13      475.16     11.37 o
  -7   7   1      104.17      109.46     16.41 o
  -6   7   1      364.68      336.82      6.96 o
  -5   7   1      405.08      405.40      8.53 o
  -3   7   1       82.01       83.95      2.01 o
  -2   7   1        5.44        5.30      1.18 o
  -1   7   1      655.48      652.59      6.42 o
   0   7   1      369.49      371.82      3.96 o
   1   7   1      482.97      497.09      5.34 o
   2   7   1       23.66       26.81      1.62 o
   3   7   1     2583.05     2821.43     34.52 o
   4   7   1     2706.24     2936.78     40.24 o
   5   7   1      341.21      329.43      8.20 o
   6   7   1      134.29      134.77      6.44 o
   7   7   1       27.64       24.28      4.48 o
   8   7   1      150.15      138.93      6.93 o
   9   7   1       27.87       34.96      6.23 o
  10   7   1       40.69       48.62     12.90 o
 -11   8   1        2.04       -6.24      7.82 o
 -10   8   1      191.73      154.36     18.38 o
  -9   8   1        2.50        8.76      6.73 o
  -8   8   1       11.77       19.04      8.59 o
  -7   8   1      100.03      124.05      4.10 o
  -6   8   1      267.68      278.37      7.62 o
  -5   8   1     2194.04     2302.91     33.40 o
  -4   8   1      768.00      828.50     20.52 o
  -3   8   1      201.85      204.15      4.03 o
  -2   8   1       75.79       77.82      1.55 o
  -1   8   1      262.03      302.74      7.80 o
   1   8   1      146.30      153.35      4.58 o
   2   8   1      615.72      595.01      7.79 o
   3   8   1      533.47      508.61     12.55 o
   4   8   1     1174.39     1251.10     21.02 o
   5   8   1      563.28      585.02     11.31 o
   6   8   1      249.75      244.80     15.48 o
   7   8   1       20.10       33.28      4.86 o
   8   8   1      316.59      336.80      9.05 o
   9   8   1       51.45       46.44     17.05 o
  10   8   1       17.18       14.43     10.02 o
 -11   9   1      630.02      604.17     19.79 o
 -10   9   1       13.02       10.14      6.93 o
  -9   9   1      430.08      460.01     12.28 o
  -8   9   1      600.71      536.99     15.96 o
  -7   9   1      869.81      855.21     15.05 o
  -6   9   1     1071.92     1080.03     16.97 o
  -5   9   1      637.91      687.16     11.73 o
  -4   9   1      330.44      349.41      6.01 o
  -3   9   1        3.16        4.66      1.95 o
  -2   9   1     2044.68     1929.15     42.16 o
  -1   9   1     3169.97     3331.65     70.93 o
   0   9   1     3911.70     3993.73     35.21 o
   1   9   1     1772.68     1772.45     18.53 o
   2   9   1       61.58       66.31      2.82 o
   3   9   1     1902.26     1954.45     42.86 o
   4   9   1      536.27      519.20      8.70 o
   5   9   1      741.75      697.83     21.09 o
   6   9   1      628.82      626.52     13.54 o
   7   9   1      579.18      528.54     11.23 o
   8   9   1     1222.99     1231.62     22.09 o
   9   9   1      257.41      203.61      9.63 o
  10   9   1      465.45      448.55     44.16 o
 -11  10   1      102.36      122.57     17.62 o
 -10  10   1     1177.42     1174.24     31.38 o
  -9  10   1      715.59      692.28     22.15 o
  -8  10   1     2207.13     2096.80     69.44 o
  -7  10   1      842.40      779.02     14.34 o
  -6  10   1     1907.78     1940.99     44.56 o
  -5  10   1     4746.75     4818.07     69.15 o
  -4  10   1      135.85      140.13      3.80 o
  -3  10   1     2177.27     2137.04     24.95 o
  -2  10   1      799.22      715.39     10.44 o
   0  10   1     1861.15     1815.16     18.85 o
   1  10   1       35.18       25.62      1.81 o
   2  10   1     3963.92     3871.43     43.52 o
   3  10   1        7.63        8.11      2.77 o
   4  10   1     6616.32     6778.32     96.82 o
   5  10   1      366.76      376.75      8.91 o
   6  10   1      661.57      645.08     12.81 o
   7  10   1     1720.55     1645.81     27.84 o
   8  10   1       72.80       49.74     16.49 o
   9  10   1      453.37      465.62     13.87 o
  10  10   1       14.53       18.12     15.60 o
 -11  11   1      444.90      454.41     22.35 o
 -10  11   1      276.02      284.66     10.89 o
  -9  11   1      948.33     1053.78     54.54 o
  -8  11   1       58.12       67.00     19.25 o
  -7  11   1      884.68      926.96     16.74 o
  -6  11   1     3160.55     3138.84     47.12 o
  -5  11   1     2050.56     2139.80     28.49 o
  -4  11   1     2165.18     2076.48     28.07 o
  -3  11   1      182.30      186.86      4.23 o
  -2  11   1     8866.24     9248.25    102.18 o
  -1  11   1      821.02      756.50     16.75 o
   0  11   1     4600.43     4632.77     52.57 o
   1  11   1     2158.08     2024.75     34.65 o
   2  11   1      516.34      525.95      7.36 o
   3  11   1     5269.75     5469.27     65.62 o
   4  11   1       20.36       17.89      3.72 o
   5  11   1     2339.89     2303.82     34.97 o
   6  11   1      934.64      979.19     26.00 o
   7  11   1      628.74      614.78     14.22 o
   8  11   1     1330.55     1392.26     25.36 o
   9  11   1        8.48       -4.86      7.00 o
  10  11   1      289.47      318.74     39.35 o
 -10  12   1      627.40      635.98     20.08 o
  -9  12   1        7.19       49.12     16.22 o
  -8  12   1     1338.09     1357.79     37.63 o
  -7  12   1      766.63      719.98     22.64 o
  -6  12   1     1261.50     1211.87     20.04 o
  -5  12   1      673.51      675.36     20.93 o
  -4  12   1      416.84      417.84      7.27 o
  -3  12   1     4579.99     4598.44     72.75 o
  -2  12   1     1961.30     1920.66     29.01 o
  -1  12   1     3499.10     3476.26     35.88 o
   0  12   1     2826.20     2797.69     29.91 o
   1  12   1     3209.71     3127.33     57.58 o
   2  12   1     5156.61     5269.83     59.57 o
   3  12   1       31.56       38.39      9.53 o
   4  12   1     3050.98     3167.92     42.90 o
   5  12   1       70.94       79.05      5.35 o
   6  12   1      546.04      559.81     22.93 o
   7  12   1     1936.17     1973.52     33.73 o
   8  12   1      128.14      101.87      6.88 o
   9  12   1      551.32      550.54     16.06 o
 -10  13   1       27.90       20.12      8.67 o
  -9  13   1      532.34      532.58     17.57 o
  -8  13   1       25.88       40.94      6.50 o
  -7  13   1      625.12      644.42     16.76 o
  -6  13   1       54.05       57.52      4.35 o
  -5  13   1     5737.57     6139.89     82.80 o
  -4  13   1     1222.89     1189.53     17.70 o
  -3  13   1      385.14      367.44      5.72 o
  -2  13   1     2371.91     2343.02     31.37 o
  -1  13   1      117.09      109.22      2.77 o
   0  13   1      623.75      579.00      7.50 o
   1  13   1     1831.18     1789.16     23.26 o
   2  13   1      753.32      761.63     12.08 o
   3  13   1     2398.90     2387.70     32.54 o
   4  13   1      981.47     1002.22     14.02 o
   5  13   1      311.75      333.48     15.80 o
   6  13   1      609.13      660.02     15.38 o
   7  13   1       65.22       67.46      6.43 o
   8  13   1      199.46      203.39      9.85 o
   9  13   1        9.13        2.17      5.63 o
 -10  14   1       99.09       88.08      8.97 o
  -9  14   1        9.91       19.95      8.21 o
  -8  14   1        5.60       -2.66      9.80 o
  -7  14   1       16.44       10.21      6.03 o
  -6  14   1       99.74       99.52      6.20 o
  -5  14   1     1206.70     1192.04     20.12 o
  -4  14   1       56.00       60.39      3.10 o
  -3  14   1     2929.62     2950.62     50.94 o
  -2  14   1      164.92      171.67      8.61 o
  -1  14   1      596.30      613.97     31.05 o
   0  14   1      175.15      167.10      3.35 o
   1  14   1       86.11       84.73      2.68 o
   2  14   1      693.06      662.85      9.50 o
   3  14   1      650.31      667.33     15.74 o
   4  14   1     2388.34     2458.66     34.48 o
   5  14   1      231.89      227.20     12.36 o
   6  14   1        1.57       -5.44      5.44 o
   7  14   1       37.42       48.67      6.79 o
   8  14   1       92.10       80.09     20.76 o
   9  14   1        1.55       -0.75      2.30 o
  -9  15   1       39.78       38.31      7.45 o
  -8  15   1      236.14      229.42      9.83 o
  -7  15   1       39.83       29.61      7.45 o
  -6  15   1        2.21        4.23      4.78 o
  -5  15   1        4.15       10.39      6.47 o
  -4  15   1     2585.75     2629.46     40.19 o
  -3  15   1        2.77        3.02      2.35 o
  -2  15   1       18.60       20.10      2.42 o
  -1  15   1        1.07       -0.08      3.04 o
   0  15   1        6.17        6.86      2.43 o
   1  15   1       36.65       42.01      2.56 o
   2  15   1       16.85       13.77      2.19 o
   3  15   1      447.54      460.76      9.34 o
   4  15   1     1058.43     1085.00     17.60 o
   5  15   1       87.83       71.84     11.65 o
   6  15   1        1.48        6.09      5.10 o
   7  15   1       96.66       90.91      7.43 o
   8  15   1       85.44       76.33      7.04 o
   9  15   1       10.56       21.96      8.74 o
  -9  16   1       21.70       25.36     10.32 o
  -8  16   1      287.69      289.82     11.97 o
  -7  16   1        5.16        1.10      7.93 o
  -6  16   1       43.07       38.82      6.44 o
  -5  16   1      378.51      368.92     10.83 o
  -4  16   1       80.82       76.68      5.43 o
  -3  16   1     1531.14     1498.10     22.12 o
  -2  16   1       11.82       11.93      4.82 o
  -1  16   1      243.65      249.33      5.73 o
   0  16   1      611.55      617.53     22.01 o
   1  16   1      208.47      188.50      5.40 o
   2  16   1      853.03      855.51     27.42 o
   3  16   1      184.62      170.73      6.57 o
   4  16   1      944.73      974.04     27.77 o
   5  16   1       88.62       94.98      5.61 o
   6  16   1      354.18      307.53      8.35 o
   7  16   1        5.87       11.86      7.70 o
   8  16   1        3.40        8.30     13.97 o
  -9  17   1      134.92      137.53      9.78 o
  -8  17   1        2.15        9.63      7.27 o
  -7  17   1      752.88      775.90     40.80 o
  -6  17   1      148.25      154.15     21.56 o
  -5  17   1      491.55      486.65     10.95 o
  -4  17   1     1050.42     1053.09     24.43 o
  -3  17   1      153.03      162.38      4.99 o
  -2  17   1     1233.07     1242.06     21.16 o
  -1  17   1       77.17       96.90      9.38 o
   0  17   1      481.56      481.22      8.40 o
   1  17   1     1298.12     1344.03     19.58 o
   2  17   1      528.28      512.64      9.84 o
   3  17   1      308.90      285.94      9.84 o
   4  17   1      214.50      217.37      7.87 o
   5  17   1      428.59      450.34     18.08 o
   6  17   1      361.29      354.56      9.37 o
   7  17   1      123.76      105.78     10.02 o
   8  17   1       64.07       60.77      7.59 o
  -8  18   1     1281.18     1394.39     30.44 o
  -7  18   1      323.31      322.72     12.45 o
  -6  18   1     1223.98     1237.22     28.08 o
  -5  18   1     1681.50     1613.30     31.24 o
  -4  18   1       92.27      100.40      5.40 o
  -3  18   1     2915.54     2982.16     39.79 o
  -2  18   1      351.88      341.08     16.61 o
  -1  18   1     1753.37     1703.70     24.24 o
   0  18   1     3480.50     3252.56     42.77 o
   1  18   1     1158.71     1108.72     16.81 o
   2  18   1     2482.43     2556.07     37.79 o
   3  18   1       40.64       37.76      8.66 o
   4  18   1     1688.88     1662.98     26.66 o
   5  18   1      924.12     1000.34     41.96 o
   6  18   1      237.36      230.01     12.74 o
  -8  19   1        3.15        5.03      8.17 o
  -7  19   1      169.97      183.77     10.85 o
  -6  19   1       41.98       24.26      7.40 o
  -5  19   1      428.74      475.87     14.22 o
  -4  19   1      782.63      827.09     15.34 o
  -3  19   1      152.86      159.17      5.74 o
  -2  19   1     2085.23     2142.28     32.42 o
  -1  19   1      300.87      343.61      7.56 o
   0  19   1      813.63      802.58     15.18 o
   1  19   1     1243.58     1258.39     20.83 o
   2  19   1        2.65        6.13      6.47 o
   3  19   1      855.31      890.48     16.54 o
   4  19   1       42.88       47.89      5.58 o
   5  19   1      411.83      424.60     11.04 o
   6  19   1       11.26        6.16      6.49 o
   7  19   1       98.39       78.66      7.34 o
  -7  20   1       65.74       67.74      8.42 o
  -6  20   1      245.98      251.84     13.84 o
  -5  20   1      878.97      859.59     18.06 o
  -4  20   1       71.11       80.60      8.78 o
  -3  20   1     1053.73     1063.51     21.52 o
  -2  20   1        8.60       15.01      5.04 o
  -1  20   1      261.95      256.06      7.03 o
   0  20   1       10.39        9.08      5.05 o
   1  20   1      290.04      282.91      7.49 o
   2  20   1      634.26      695.55     18.87 o
   3  20   1      157.24      152.38      8.91 o
   4  20   1      807.70      810.57     30.73 o
   5  20   1      260.57      256.51     31.57 o
   6  20   1      233.05      220.11      8.78 o
  -6  21   1       15.82       14.37      6.82 o
  -5  21   1       11.15        8.89      7.81 o
  -4  21   1       49.30       61.04      7.70 o
  -3  21   1       50.42       60.70     11.46 o
  -2  21   1      258.18      251.45     10.35 o
  -1  21   1      653.06      587.97     23.24 o
   0  21   1      266.29      252.24      8.68 o
   1  21   1      655.81      621.83     12.95 o
   2  21   1       13.17        0.29      6.65 o
   3  21   1        9.03        6.61      9.47 o
   4  21   1      110.16      114.65      7.31 o
   5  21   1       49.37       47.16      6.50 o
  -6  22   1       30.83       30.20      9.00 o
  -5  22   1       86.27      117.72     27.16 o
  -4  22   1      113.07      125.25      9.01 o
  -3  22   1        2.04       15.43      6.76 o
  -2  22   1       65.68       58.33      6.43 o
  -1  22   1       74.67       76.14     14.62 o
   0  22   1       73.21       57.26     15.68 o
   1  22   1        0.76        4.30      6.04 o
   2  22   1       11.15        7.37      6.66 o
   4  22   1       47.89       51.19     12.60 o
   5  22   1       77.25       71.09      6.83 o
  -5  23   1       29.12       31.53      9.49 o
  -4  23   1      228.22      217.38     27.31 o
  -3  23   1       25.26       26.60      7.46 o
  -2  23   1       54.17       54.23      8.15 o
  -1  23   1       84.83       79.30     20.27 o
   0  23   1      184.34      202.46      9.74 o
   1  23   1       47.96       47.01      8.79 o
   2  23   1       43.75       41.83      7.14 o
   3  23   1      305.16      308.64     19.21 o
   4  23   1       30.06       19.68      7.11 o
  -3  24   1      310.75      291.75     13.17 o
  -2  24   1       17.30       21.37      9.74 o
  -1  24   1      571.25      576.07     15.44 o
   0  24   1      180.26      179.79      8.95 o
   1  24   1       11.32        6.14      7.44 o
   2  24   1      442.76      455.49     14.65 o
 -12   0   2       57.64       59.12     11.08 o
 -11   0   2     1165.41     1217.98     35.62 o
 -10   0   2       15.22        8.19      8.19 o
  -9   0   2      325.65      314.73     12.80 o
  -7   0   2      214.43      203.05      6.75 o
  -6   0   2     9712.16    10163.91    160.00 o
  -5   0   2      799.53      830.38     14.45 o
  -3   0   2     5601.12     5306.34     83.71 o
  -2   0   2     6511.65     6486.99    100.82 o
   2   0   2     2117.18     1940.61     23.82 o
   3   0   2     7251.72     7625.97    106.16 o
   4   0   2     1407.59     1385.29     21.24 o
   5   0   2       18.27       25.92      3.04 o
   6   0   2     3649.87     3809.38     74.79 o
   7   0   2     4388.43     4635.69     91.05 o
   8   0   2      830.15      838.27     25.34 o
   9   0   2      205.37      220.39     11.98 o
  10   0   2      180.80      155.99     12.36 o
 -12   1   2      772.04      819.08     31.65 o
 -11   1   2       46.80       48.26      7.96 o
 -10   1   2     1314.75     1315.77     25.58 o
  -9   1   2       20.48       22.32      9.69 o
  -8   1   2     3730.20     3836.57     56.13 o
  -7   1   2     3294.42     3320.04     44.37 o
  -6   1   2        4.87       14.48      6.41 o
  -5   1   2     5362.01     5354.32     64.58 o
  -4   1   2     2144.91     2118.23     22.86 o
  -3   1   2     7151.21     7356.54     77.28 o
  -2   1   2     6469.62     6388.01     68.40 o
   0   1   2      388.86      342.94      4.86 o
   1   1   2      484.51      485.72      4.11 o
   2   1   2     6349.61     6526.54     59.47 o
   3   1   2     2028.35     1940.69     17.13 o
   4   1   2      330.88      334.50      4.41 o
   5   1   2     4176.86     4280.56     49.83 o
   6   1   2       21.81       29.91      3.61 o
   7   1   2     1051.53     1101.42     45.12 o
   8   1   2       99.94       90.28      6.73 o
   9   1   2      187.56      206.50      9.29 o
  10   1   2      216.97      211.77      9.70 o
 -12   2   2        0.11        1.57      8.56 o
 -11   2   2     1022.95     1013.68     22.26 o
 -10   2   2      402.85      385.01     11.82 o
  -9   2   2       14.16       16.66      3.45 o
  -8   2   2      669.88      667.79     13.83 o
  -7   2   2      629.25      615.15     12.47 o
  -6   2   2      395.18      366.86      7.39 o
  -5   2   2       49.11       70.46      9.07 o
  -4   2   2     8004.55     8430.52     87.86 o
  -3   2   2     7066.68     7415.44     82.13 o
  -2   2   2     1447.30     1480.20     23.87 o
  -1   2   2       43.66       52.87      1.34 o
   0   2   2        2.05        3.34      0.34 o
   2   2   2     1522.03     1557.96     22.40 o
   3   2   2      502.41      488.63      6.26 o
   4   2   2     1043.35     1048.13     11.16 o
   5   2   2      624.07      654.42     10.45 o
   6   2   2     1293.25     1277.01     18.32 o
   7   2   2       47.57       39.66      4.60 o
   8   2   2      711.06      713.42     15.87 o
   9   2   2      819.27      838.87     19.06 o
  10   2   2       22.48       16.11      6.84 o
 -12   3   2       85.29      126.74      8.84 o
 -11   3   2        0.15       -0.29      2.32 o
 -10   3   2      173.58      172.99      7.79 o
  -9   3   2      651.27      653.18     14.43 o
  -8   3   2        8.78       16.76      5.38 o
  -7   3   2      482.64      483.65     10.80 o
  -6   3   2      309.52      298.78      6.54 o
  -5   3   2     1064.54     1072.33     17.05 o
  -4   3   2     5742.79     6211.15     65.72 o
  -3   3   2       21.72       24.16      1.12 o
  -2   3   2       13.66        9.95      1.18 o
  -1   3   2     2277.80     2340.40     28.86 o
   0   3   2     2467.86     2476.28     21.46 o
   1   3   2       34.98       33.89      1.00 o
   2   3   2     5082.51     5482.58     44.74 o
   3   3   2     1343.65     1389.36     12.98 o
   4   3   2      876.78      964.31     10.29 o
   5   3   2      298.05      298.44      4.78 o
   6   3   2       14.74       15.19      5.91 o
   7   3   2      249.64      254.74     11.96 o
   8   3   2       20.59       19.48      4.75 o
   9   3   2        3.91        3.57      6.23 o
  10   3   2      169.53      161.83      9.01 o
 -12   4   2      102.00      106.05     11.87 o
 -11   4   2       13.43       20.04      9.93 o
 -10   4   2       71.13       61.40     17.96 o
  -9   4   2      190.98      207.43     13.03 o
  -8   4   2       37.24       47.66      5.56 o
  -7   4   2        1.39       -4.72      4.72 o
  -6   4   2       38.63       23.05      3.68 o
  -5   4   2      362.97      405.03      6.93 o
  -4   4   2      158.51      152.55      2.85 o
  -3   4   2     1195.79     1196.47     22.68 o
  -2   4   2      147.17      157.57      1.92 o
  -1   4   2     2716.02     2719.91     25.60 o
   0   4   2       41.91       43.61      1.43 o
   1   4   2       49.86       59.04      2.02 o
   2   4   2     2121.59     2153.82     19.13 o
   3   4   2       50.37       51.28      1.49 o
   4   4   2     1295.99     1373.97     16.91 o
   5   4   2      200.31      199.93      3.90 o
   6   4   2        1.50       -1.14      2.56 o
   7   4   2      256.75      253.88      8.26 o
   8   4   2        6.30        6.14      4.75 o
   9   4   2        0.37       -4.94      8.16 o
  10   4   2       10.48       30.80      8.71 o
 -12   5   2      311.26      290.89     11.27 o
 -11   5   2       48.18       51.46      7.24 o
 -10   5   2      170.08      170.53      9.00 o
  -9   5   2      234.63      261.09     18.20 o
  -8   5   2      500.18      486.91     13.65 o
  -7   5   2      429.60      409.04     20.68 o
  -6   5   2      265.31      293.81     10.00 o
  -4   5   2      112.67      113.00      2.94 o
  -3   5   2      632.42      646.05     14.65 o
  -2   5   2     1437.23     1454.20     17.30 o
  -1   5   2       77.75       78.22      1.44 o
   0   5   2     6691.30     6957.28     64.95 o
   1   5   2       20.11       21.29      0.91 o
   2   5   2     2625.42     2567.55     31.98 o
   3   5   2     1734.11     1741.24     17.58 o
   4   5   2      564.49      628.07      8.42 o
   5   5   2       86.64       67.97      2.59 o
   6   5   2       12.31        6.13      3.88 o
   7   5   2      442.18      411.79      9.12 o
   8   5   2      141.52      157.20     19.19 o
   9   5   2      264.74      254.17     10.17 o
  10   5   2        3.83       -0.08     11.83 o
 -12   6   2        6.54       22.24      9.23 o
 -11   6   2      383.31      387.03     12.41 o
 -10   6   2      309.32      313.91     31.58 o
  -9   6   2     1923.86     1866.85     34.05 o
  -7   6   2      506.88      495.45     10.91 o
  -6   6   2     1722.77     1574.23     24.16 o
  -5   6   2      150.51      153.02      5.44 o
  -3   6   2     2013.71     1958.94     29.32 o
  -2   6   2      709.42      623.86      6.60 o
  -1   6   2    10260.22    10950.81    124.91 o
   0   6   2       52.11       53.32      1.19 o
   1   6   2     8090.45     8576.58     74.53 o
   2   6   2      533.18      509.95      5.90 o
   3   6   2      842.87      821.90      9.80 o
   4   6   2     3757.56     3977.65     75.83 o
   5   6   2      470.73      508.06      7.79 o
   6   6   2     1298.76     1277.02     19.05 o
   7   6   2      119.52      119.74      5.57 o
   8   6   2      230.39      223.39      7.58 o
   9   6   2      187.62      201.62     10.21 o
  10   6   2      197.78      197.86     20.09 o
 -12   7   2      397.73      393.13     20.65 o
 -11   7   2      134.23      142.80     10.76 o
 -10   7   2      911.63      943.17     20.53 o
  -9   7   2      804.20      788.42     20.21 o
  -8   7   2     1093.38     1145.65     21.81 o
  -7   7   2     2239.72     2219.32     37.47 o
  -6   7   2       45.71       44.42      4.09 o
  -5   7   2     5653.15     6063.94    107.09 o
  -4   7   2      847.35      764.15     15.19 o
  -3   7   2     5231.85     5365.35     54.25 o
  -2   7   2     5697.20     5767.36    123.44 o
  -1   7   2       62.25       58.77      2.24 o
   0   7   2    12440.99    13499.31    261.68 o
   1   7   2      360.51      319.26      5.83 o
   2   7   2     3087.15     3087.48     33.95 o
   3   7   2     3377.67     3352.80     38.54 o
   4   7   2     1852.81     1807.55     23.48 o
   5   7   2     2604.04     2564.55     36.05 o
   6   7   2        1.59       -4.04      4.04 o
   7   7   2     1334.90     1337.21     23.90 o
   8   7   2      181.62      177.00      7.01 o
   9   7   2      446.01      454.51     18.91 o
  10   7   2      577.47      563.42     17.55 o
 -11   8   2     1239.23     1269.48     27.20 o
 -10   8   2      256.12      253.12     46.91 o
  -9   8   2      716.49      724.38     16.23 o
  -8   8   2      545.60      596.62     23.73 o
  -7   8   2      269.10      258.52      6.67 o
  -6   8   2     4845.77     5059.92    126.84 o
  -5   8   2      592.55      568.75     10.46 o
  -4   8   2     4448.20     4471.28     59.02 o
  -3   8   2     2328.67     2258.55     26.46 o
  -2   8   2     4737.04     4897.36     79.25 o
  -1   8   2     5096.63     5041.81     44.81 o
   0   8   2      619.27      618.80     11.56 o
   1   8   2     2255.18     2161.21     22.65 o
   2   8   2      827.91      785.77      9.19 o
   3   8   2     1393.29     1351.26     16.32 o
   4   8   2     3444.11     3525.72     41.57 o
   5   8   2      195.92      186.10     10.31 o
   6   8   2     1366.64     1356.31     21.23 o
   7   8   2        6.86       17.24      7.97 o
   8   8   2     1471.09     1454.35     27.31 o
   9   8   2      293.46      285.20      9.10 o
  10   8   2       53.79       67.24     26.75 o
 -11   9   2       28.68        9.07      7.95 o
 -10   9   2      981.00      928.22     23.90 o
  -9   9   2      701.77      678.34     23.92 o
  -8   9   2      539.10      521.33     25.36 o
  -7   9   2     2044.21     2054.66     31.96 o
  -6   9   2       91.15       88.32      3.73 o
  -5   9   2     2092.71     2046.65     28.09 o
  -4   9   2       13.00       14.41      3.09 o
  -3   9   2       90.87       99.52      2.74 o
  -2   9   2     3948.84     4123.65     41.82 o
  -1   9   2      224.31      208.80      3.16 o
   0   9   2     2488.01     2356.14     28.91 o
   1   9   2       51.02       53.90      1.80 o
   2   9   2     3440.56     3354.19     39.09 o
   3   9   2      744.24      720.71      9.86 o
   4   9   2     2076.41     2134.86     25.83 o
   5   9   2      459.14      439.21      9.13 o
   6   9   2       82.39       86.05     13.99 o
   7   9   2      554.73      568.72     12.65 o
   8   9   2       83.50       90.49      6.31 o
   9   9   2      123.69      118.22      7.27 o
 -11  10   2      209.59      219.78     13.31 o
 -10  10   2       40.03       36.75     11.28 o
  -9  10   2       48.73       28.54      5.07 o
  -8  10   2      497.36      459.70     16.98 o
  -7  10   2       52.17       53.94      4.39 o
  -6  10   2      503.09      499.44      9.78 o
  -5  10   2      189.10      182.04      5.51 o
  -4  10   2      522.41      511.64     20.41 o
  -3  10   2     1209.16     1219.96     21.89 o
  -2  10   2       82.60      100.75      3.27 o
  -1  10   2      250.07      220.47      3.25 o
   0  10   2       63.31       51.39      2.03 o
   1  10   2     1612.65     1686.60     20.03 o
   2  10   2      327.91      331.59      7.05 o
   3  10   2       28.72       28.21      4.47 o
   4  10   2      617.05      626.83     12.89 o
   5  10   2      101.12      111.96      4.54 o
   6  10   2      386.20      410.75     18.35 o
   7  10   2      168.01      157.33      6.73 o
   8  10   2      890.83      855.14     21.19 o
   9  10   2       83.87       77.84      7.01 o
 -11  11   2       79.71       87.59     12.76 o
 -10  11   2       16.15       10.28      7.05 o
  -9  11   2        7.28       13.39      4.65 o
  -8  11   2      186.21      174.51      6.99 o
  -7  11   2      411.84      387.15     14.22 o
  -6  11   2       50.01       47.31      4.45 o
  -5  11   2        1.94        6.03      3.47 o
  -4  11   2      327.50      325.89      6.25 o
  -3  11   2      135.69      132.52      3.79 o
  -2  11   2      804.80      820.17     10.73 o
  -1  11   2     1283.76     1346.97     16.24 o
   0  11   2     1202.58     1229.74     20.25 o
   1  11   2      690.04      723.05      9.85 o
   2  11   2       56.46       53.51      3.15 o
   3  11   2      302.94      317.51      5.29 o
   4  11   2       36.22       36.53      2.75 o
   5  11   2        0.58        3.09      3.31 o
   6  11   2      293.96      283.62      7.84 o
   8  11   2        1.67       11.47      6.10 o
   9  11   2       17.49       16.35      6.86 o
 -11  12   2       50.27       35.33     12.97 o
 -10  12   2        1.63        8.64     14.26 o
  -9  12   2       99.86       89.37      6.58 o
  -8  12   2        9.25       19.08     14.50 o
  -7  12   2       57.41       46.63      5.40 o
  -6  12   2     1372.46     1333.02     24.34 o
  -5  12   2       60.32       74.19      5.79 o
  -4  12   2      305.64      324.35     12.21 o
  -3  12   2      575.65      590.65      9.82 o
  -2  12   2      108.92      106.21      3.58 o
  -1  12   2       29.00       24.19      2.31 o
   0  12   2     1596.89     1648.77     24.81 o
   1  12   2      680.57      671.75     12.12 o
   2  12   2      253.26      249.48      7.56 o
   3  12   2      718.22      724.78     11.18 o
   4  12   2      156.34      158.71      4.42 o
   5  12   2      103.59      110.84      8.56 o
   6  12   2       97.46       99.78      5.62 o
   7  12   2       63.16       43.53      8.02 o
   8  12   2      199.92      181.78      9.64 o
   9  12   2        1.03        1.77      6.78 o
 -10  13   2      596.12      553.31     16.11 o
  -9  13   2      579.10      493.16     32.29 o
  -8  13   2        9.02       18.00      5.32 o
  -7  13   2      177.37      179.88      7.16 o
  -6  13   2      677.19      707.87     13.71 o
  -5  13   2     1350.10     1377.18     38.03 o
  -4  13   2      189.26      176.66      5.29 o
  -3  13   2     1309.72     1318.70     18.76 o
  -2  13   2     1491.57     1452.19     19.19 o
  -1  13   2      148.63      153.19      4.41 o
   0  13   2     1339.46     1273.83     16.36 o
   1  13   2       20.86       19.59      2.11 o
   2  13   2     1591.28     1573.83     24.78 o
   3  13   2      662.12      673.23     11.25 o
   4  13   2      893.06      885.61     14.46 o
   5  13   2      133.43      140.13      5.65 o
   6  13   2      343.13      321.03     14.61 o
   7  13   2      665.27      656.31     31.05 o
   8  13   2      186.37      164.67     13.43 o
 -10  14   2      148.82      156.12     22.17 o
  -9  14   2      642.10      629.96     16.47 o
  -8  14   2     1016.13     1004.83     18.70 o
  -7  14   2       27.38       37.48     17.07 o
  -6  14   2     2402.49     2512.67     39.41 o
  -5  14   2     2722.94     2761.96     42.22 o
  -4  14   2     1966.45     1993.15     30.72 o
  -3  14   2     3463.43     3498.94     52.20 o
  -2  14   2      527.57      502.26     15.16 o
  -1  14   2     1625.98     1639.46     19.92 o
   0  14   2      198.23      193.03      4.57 o
   1  14   2     3045.39     3067.08     38.38 o
   2  14   2     1859.44     1972.85     28.35 o
   3  14   2      113.95      120.74      5.88 o
   4  14   2     3516.12     3636.65     51.38 o
   5  14   2       25.05       22.73      6.49 o
   6  14   2     1280.28     1315.84     52.61 o
   7  14   2       41.50       50.29      6.05 o
   8  14   2      436.53      436.99     30.11 o
 -10  15   2      317.97      339.27     22.66 o
  -9  15   2      726.61      736.73     36.55 o
  -8  15   2      644.74      685.52     32.54 o
  -7  15   2     1627.99     1587.17     27.79 o
  -6  15   2        2.64        4.50      4.56 o
  -5  15   2     1212.51     1221.31     20.79 o
  -4  15   2     1882.40     1958.24     30.41 o
  -3  15   2     1674.35     1687.78     30.13 o
  -2  15   2     1583.86     1571.78     22.55 o
  -1  15   2        7.59       18.05      4.78 o
   0  15   2     3784.01     3872.48     49.61 o
   1  15   2      179.08      178.08      6.90 o
   2  15   2     1202.44     1195.04     31.78 o
   3  15   2     1068.31     1055.90     16.73 o
   4  15   2     1640.68     1627.08     24.97 o
   5  15   2      995.13     1045.68     18.24 o
   7  15   2      481.30      498.09     11.69 o
   8  15   2      217.29      236.22     13.39 o
  -9  16   2      434.69      432.54     14.30 o
  -8  16   2      532.29      533.40     22.55 o
  -7  16   2       10.01       19.80      5.03 o
  -6  16   2      489.60      521.15     20.60 o
  -5  16   2     1186.41     1144.73     28.00 o
  -4  16   2      162.85      167.76      5.73 o
  -3  16   2      127.87      126.06      5.37 o
  -2  16   2      852.54      848.06     13.64 o
  -1  16   2     1660.48     1699.72     25.36 o
   0  16   2        0.16       -3.80      3.80 o
   1  16   2      701.70      696.68     12.81 o
   2  16   2        6.91       15.04      7.89 o
   3  16   2     1005.55      987.95     16.69 o
   4  16   2     2291.79     2380.58     35.03 o
   5  16   2      426.61      411.14      9.77 o
   6  16   2      809.52      821.58     32.10 o
   7  16   2       67.83       56.49      7.22 o
  -9  17   2       66.59       70.41     14.76 o
  -8  17   2       43.08       54.53     12.37 o
  -7  17   2       33.37       51.16      7.77 o
  -6  17   2       10.73        3.84      4.62 o
  -5  17   2     1469.48     1493.38     26.14 o
  -4  17   2      219.21      227.72     21.08 o
  -3  17   2      141.91      146.40      6.34 o
  -2  17   2      573.08      565.69     10.45 o
  -1  17   2      357.55      341.28      7.57 o
   0  17   2       66.60       70.83      4.69 o
   1  17   2       14.67        5.02      7.14 o
   2  17   2      176.84      175.32      6.17 o
   3  17   2      695.29      719.06     14.66 o
   4  17   2        6.41       14.56      6.98 o
   5  17   2      102.14      111.47      6.19 o
   6  17   2       27.86       45.69      6.33 o
   7  17   2      195.31      177.25     13.11 o
  -8  18   2        8.75        8.62      7.07 o
  -7  18   2       60.56       65.52      8.09 o
  -6  18   2       66.67       64.12     14.80 o
  -5  18   2      248.81      262.47      8.75 o
  -4  18   2       65.50       57.07     12.95 o
  -3  18   2      128.46      122.62      6.21 o
  -2  18   2      371.13      351.74      8.65 o
  -1  18   2       33.14       29.75      6.04 o
   0  18   2      264.32      243.90      6.63 o
   1  18   2      383.35      369.45      9.53 o
   2  18   2       28.42       16.11      4.69 o
   3  18   2        2.50        5.74     16.12 o
   4  18   2        2.64        1.67      5.22 o
   5  18   2        1.31        0.37      5.22 o
   6  18   2       43.17       34.40     14.76 o
  -8  19   2      148.57      166.23     10.02 o
  -7  19   2       79.22       64.93     10.77 o
  -6  19   2       20.56       38.35     16.08 o
  -5  19   2        2.72        0.04      8.16 o
  -4  19   2       87.47       83.73     13.31 o
  -3  19   2      229.29      220.54      7.78 o
  -2  19   2       95.31       82.91      6.17 o
  -1  19   2       52.59       44.12     10.43 o
   0  19   2        8.96        9.45      9.08 o
   1  19   2       22.37       19.92      5.87 o
   2  19   2       16.88       13.72      9.36 o
   3  19   2        3.45       -2.85     15.50 o
   4  19   2       29.39       31.56      5.36 o
   5  19   2      213.45      213.36     23.28 o
   6  19   2       18.79       14.39     13.66 o
  -7  20   2       14.69       14.85     13.18 o
  -6  20   2      668.79      726.62     59.50 o
  -5  20   2       11.75       15.91      6.02 o
  -4  20   2      190.30      178.75     20.99 o
  -3  20   2      219.47      202.11      8.37 o
  -2  20   2       63.46       47.91      5.80 o
  -1  20   2      125.66      128.92      7.11 o
   0  20   2       40.88       49.41      4.80 o
   1  20   2     1368.68     1351.43     22.68 o
   2  20   2      116.30      118.91      7.36 o
   3  20   2      379.21      371.32      9.38 o
   4  20   2        5.62        9.57     11.61 o
   5  20   2        1.58       -1.57      6.98 o
  -5  21   2      235.28      227.95     13.62 o
  -4  21   2      475.80      486.90     40.92 o
  -3  21   2      401.66      402.36     11.23 o
  -2  21   2      397.22      428.99     21.11 o
  -1  21   2      308.30      283.92      8.23 o
   0  21   2      212.40      233.57      7.81 o
   1  21   2        0.78       -0.78      4.83 o
   2  21   2      458.30      412.54     10.57 o
   3  21   2      272.32      295.94     15.21 o
   4  21   2      140.59      147.14     10.01 o
  -5  22   2        8.21       -1.79      4.65 o
  -4  22   2      252.06      243.20     10.67 o
  -3  22   2      244.99      225.47     16.81 o
  -2  22   2      311.38      288.32      9.74 o
  -1  22   2      565.75      554.85     13.87 o
   0  22   2       31.57       32.37     13.75 o
   1  22   2      477.02      463.02     17.21 o
   2  22   2       55.76       59.91     15.27 o
   3  22   2      748.39      759.12     18.99 o
   4  22   2      102.44       81.91      8.30 o
  -4  23   2      470.13      464.18     23.99 o
  -3  23   2      467.10      480.74     20.62 o
  -2  23   2      188.66      196.00      8.82 o
  -1  23   2      110.13       84.55      7.11 o
   0  23   2      398.64      406.63     15.23 o
   1  23   2        5.47       20.43      8.58 o
   2  23   2      244.28      243.10     11.31 o
  -3  24   2      125.87      131.96     11.55 o
  -2  24   2       17.64       12.00     11.15 o
  -1  24   2      165.89      177.03     25.78 o
   0  24   2       67.25       68.27      8.65 o
   1  24   2      404.71      412.53     16.94 o
 -12   1   3      457.71      471.29     16.30 o
 -11   1   3       32.15       26.45     13.27 o
 -10   1   3      860.28      827.60     18.04 o
  -9   1   3        5.12        5.57      4.78 o
  -8   1   3     1580.61     1607.08     23.77 o
  -7   1   3       61.91       67.57      3.65 o
  -6   1   3      111.88      111.95      7.80 o
  -5   1   3      362.13      364.35      6.16 o
  -4   1   3      114.80      113.53      2.09 o
  -3   1   3     3490.85     3494.03     35.59 o
  -2   1   3       40.61       49.06      0.88 o
  -1   1   3      843.85      857.49      8.92 o
   0   1   3      519.87      568.34      6.67 o
   1   1   3       52.78       68.93      1.29 o
   2   1   3     1400.39     1374.52     12.28 o
   3   1   3      170.54      163.35      4.40 o
   4   1   3      639.04      632.26      7.96 o
   5   1   3      380.72      356.54      6.22 o
   6   1   3       74.23       67.85      5.75 o
   7   1   3      162.06      154.76      4.79 o
   8   1   3       53.64       50.49      4.98 o
   9   1   3       19.97        8.92     18.06 o
 -12   2   3      222.09      226.45     11.24 o
 -11   2   3      526.88      528.25     14.03 o
 -10   2   3       39.96       43.53     11.60 o
  -9   2   3       67.33       65.71      4.62 o
  -8   2   3      347.75      339.30      7.56 o
  -7   2   3     2410.61     2350.95     39.79 o
  -6   2   3      968.79      924.18     13.48 o
  -5   2   3       15.38       26.78      2.48 o
  -4   2   3     2823.32     2742.10     42.14 o
  -2   2   3     1713.65     1597.31     16.01 o
  -1   2   3        9.21        8.61      0.97 o
   0   2   3     2213.29     2196.47     18.40 o
   1   2   3     3998.05     4047.48     33.10 o
   2   2   3     1164.05     1190.47     11.48 o
   3   2   3     2377.75     2367.04     22.84 o
   4   2   3      163.99      172.74      5.14 o
   5   2   3      568.25      571.34     12.00 o
   6   2   3      623.71      612.67      9.57 o
   7   2   3     1054.79     1052.16     15.06 o
   8   2   3     2008.13     2041.15     29.78 o
   9   2   3       10.03       22.98     12.33 o
 -12   3   3      177.49      175.08      9.99 o
 -11   3   3      506.58      511.88     14.75 o
 -10   3   3     2209.15     2219.70     41.61 o
  -9   3   3       92.06      108.18      4.80 o
  -8   3   3     2533.94     2556.54     43.62 o
  -7   3   3      346.18      341.77      8.23 o
  -6   3   3     4431.29     4536.73     61.08 o
  -5   3   3     1887.01     1878.28     26.12 o
  -4   3   3     2200.81     2218.96     30.48 o
  -2   3   3      125.63      114.93      1.99 o
  -1   3   3     6189.82     6331.60    106.10 o
   0   3   3      265.00      213.68      2.70 o
   1   3   3     3840.51     3955.05     36.74 o
   2   3   3     6476.26     6744.21     62.18 o
   3   3   3     1744.71     1822.76     20.82 o
   4   3   3     1841.79     1773.06     17.81 o
   5   3   3       65.65       51.32      2.35 o
   6   3   3     1332.68     1360.95     19.42 o
   7   3   3      754.56      759.99     12.61 o
   8   3   3       53.61       63.76      5.53 o
   9   3   3      383.93      401.29     13.29 o
 -12   4   3      219.43      216.66     27.41 o
 -11   4   3     1474.13     1536.58     31.23 o
 -10   4   3      256.34      255.32     12.13 o
  -9   4   3     2174.35     2105.93     38.76 o
  -8   4   3      587.28      604.57     13.10 o
  -7   4   3      983.96      992.55     18.26 o
  -6   4   3     1656.00     1659.89     23.69 o
  -5   4   3      947.27      860.13     12.69 o
  -4   4   3     7323.05     7762.70    121.28 o
  -3   4   3      175.38      179.85      7.04 o
  -2   4   3     6058.89     6186.40     61.77 o
  -1   4   3     1634.55     1540.75     17.16 o
   0   4   3     2382.51     2222.30     20.39 o
   1   4   3     2574.48     2565.01     38.32 o
   2   4   3      101.86      103.03      2.21 o
   3   4   3     1881.93     1846.59     18.16 o
   4   4   3      100.19       99.28      5.45 o
   5   4   3     3290.75     3427.19     53.63 o
   6   4   3      702.99      675.37     15.42 o
   7   4   3       43.87       41.32      5.45 o
   8   4   3      783.35      812.42     17.70 o
   9   4   3        7.34        3.20      5.73 o
 -12   5   3       54.05       65.53      7.88 o
 -11   5   3      453.03      464.54     14.97 o
 -10   5   3     1073.33     1120.65     23.12 o
  -9   5   3      616.47      609.97     16.96 o
  -8   5   3     2079.66     2109.54     55.08 o
  -7   5   3      757.14      763.56     15.05 o
  -6   5   3      404.24      363.78      8.38 o
  -5   5   3     1961.55     1849.97     23.40 o
  -4   5   3      550.36      549.69      7.70 o
  -3   5   3     3473.82     3477.77     84.05 o
  -2   5   3      160.67      138.75      3.45 o
  -1   5   3     8547.77     9009.50     85.27 o
   0   5   3      346.09      304.98      3.45 o
   1   5   3      979.13      981.80     12.68 o
   2   5   3     1820.52     1776.94     19.16 o
   3   5   3        9.27        4.45      2.30 o
   4   5   3     3350.63     3396.50     32.58 o
   5   5   3      454.19      455.71     12.96 o
   6   5   3      559.59      551.46      9.80 o
   7   5   3      527.41      505.35     12.54 o
   8   5   3      311.70      321.11     25.73 o
   9   5   3      222.52      237.05      8.44 o
 -12   6   3      135.29      121.77      9.42 o
 -11   6   3      231.10      238.05     17.25 o
 -10   6   3        1.71       -2.72      9.17 o
  -9   6   3      129.07      145.85      9.56 o
  -8   6   3      155.85      157.15     10.76 o
  -7   6   3     1643.73     1682.80     33.99 o
  -6   6   3      369.28      355.41      8.30 o
  -5   6   3     3454.96     3546.55     43.15 o
  -4   6   3       94.19       78.85      3.60 o
  -3   6   3      159.28      154.61      5.59 o
  -2   6   3     2206.92     2261.74     24.62 o
  -1   6   3     2073.72     2054.95     41.91 o
   0   6   3       60.85       84.45      3.68 o
   1   6   3     1694.11     1726.00     18.11 o
   2   6   3     1468.42     1484.04     16.19 o
   3   6   3     1256.82     1252.58     14.09 o
   4   6   3      133.92      137.00      3.05 o
   5   6   3      221.34      220.36      6.72 o
   6   6   3      160.06      159.43      4.97 o
   7   6   3        7.18        4.12      4.00 o
   8   6   3      258.86      257.54     33.18 o
   9   6   3        5.03       12.35      6.01 o
 -12   7   3       43.52       51.40      8.24 o
 -11   7   3        9.79       11.82      7.97 o
 -10   7   3       49.74       39.33      6.46 o
  -9   7   3      489.00      472.58     12.40 o
  -8   7   3      242.77      238.33      8.79 o
  -7   7   3       63.23       66.81      5.04 o
  -6   7   3       86.05       84.10      3.90 o
  -5   7   3      179.37      205.37     12.44 o
  -4   7   3     1486.36     1617.00     20.62 o
  -3   7   3      349.68      330.96     13.00 o
  -2   7   3      404.63      420.92      5.51 o
  -1   7   3     2203.04     2246.51     24.92 o
   0   7   3      199.20      205.47      3.28 o
   1   7   3       16.28       16.89      1.88 o
   2   7   3      772.13      774.35      9.20 o
   3   7   3      473.71      511.84      6.72 o
   4   7   3      156.25      159.04      6.84 o
   5   7   3      192.22      185.64      4.59 o
   6   7   3        0.81        5.19      2.78 o
   7   7   3       26.40       37.50     11.58 o
   8   7   3      227.08      231.63     11.65 o
   9   7   3        4.03       -1.23      5.49 o
 -11   8   3       51.69       41.89      7.57 o
 -10   8   3       20.01        8.02      6.70 o
  -9   8   3      408.56      398.50     18.42 o
  -8   8   3      127.53      107.60      7.06 o
  -7   8   3       11.77       18.48      8.32 o
  -6   8   3      923.30      932.43     14.70 o
  -5   8   3      435.17      478.62      8.47 o
  -4   8   3       29.77       28.43      2.29 o
  -3   8   3      110.90      108.08      2.87 o
  -2   8   3       37.40       34.20      1.72 o
  -1   8   3      247.92      265.22      3.87 o
   0   8   3     3606.79     3757.88     40.73 o
   1   8   3       15.27       13.59      2.57 o
   2   8   3       48.73       42.22      1.70 o
   3   8   3      125.80      117.30      3.45 o
   4   8   3      315.68      318.13      7.50 o
   5   8   3      240.78      241.17      5.44 o
   6   8   3        1.65        0.43      2.89 o
   7   8   3      174.77      171.55      6.60 o
   8   8   3      113.24      102.72     10.47 o
   9   8   3        0.15       -8.03      8.03 o
 -11   9   3       10.89        3.65     10.09 o
 -10   9   3      107.77      118.43      7.44 o
  -9   9   3       30.86       26.87      4.96 o
  -8   9   3      529.72      548.49     11.56 o
  -7   9   3      213.06      200.55     13.14 o
  -6   9   3      646.65      654.92     18.10 o
  -5   9   3     1094.88     1118.94     16.49 o
  -4   9   3      665.70      660.99     10.87 o
  -3   9   3     1011.07     1000.29     13.50 o
  -2   9   3       35.74       26.43      1.88 o
  -1   9   3      311.97      294.18      4.32 o
   0   9   3     2304.39     2367.84     26.50 o
   1   9   3     1151.27     1129.92     13.26 o
   2   9   3      443.72      444.23      5.50 o
   3   9   3      163.09      168.23      3.85 o
   4   9   3     1579.84     1567.49     35.96 o
   5   9   3       11.55       12.43      3.26 o
   6   9   3      336.31      329.31      6.73 o
   7   9   3      480.49      454.52     19.65 o
   8   9   3       47.80       42.29      9.20 o
 -11  10   3      323.07      304.47     23.46 o
 -10  10   3      118.13      101.63      9.59 o
  -9  10   3     3067.84     3023.95     49.08 o
  -8  10   3       96.40       91.11      6.44 o
  -7  10   3     1679.53     1757.25     28.10 o
  -6  10   3     1145.49     1133.54     18.74 o
  -5  10   3       73.16       76.40      3.53 o
  -4  10   3     1920.92     1889.58     26.77 o
  -3  10   3      105.80      112.61      7.29 o
  -2  10   3     4771.44     4943.52     53.25 o
  -1  10   3      891.01      937.75     10.53 o
   0  10   3      508.98      464.68      6.10 o
   1  10   3     1407.53     1363.59     16.23 o
   2  10   3      526.14      542.81      8.71 o
   3  10   3     1607.53     1600.28     20.72 o
   4  10   3      260.85      261.21      6.20 o
   5  10   3     1006.04     1048.80     15.94 o
   6  10   3      316.99      317.84      8.00 o
   7  10   3       32.67       35.78      6.20 o
   8  10   3       56.93       88.81     19.37 o
 -11  11   3      429.89      446.99     16.51 o
 -10  11   3      561.54      577.88     23.23 o
  -9  11   3       27.88       30.36     13.08 o
  -8  11   3     1778.30     1731.52     29.64 o
  -7  11   3      141.02      148.30      5.82 o
  -6  11   3      512.22      524.75     10.47 o
  -5  11   3     1920.57     1960.18     28.29 o
  -4  11   3      938.00      964.72     15.07 o
  -3  11   3     6037.84     6191.51     82.26 o
  -2  11   3        2.06        2.39      3.96 o
  -1  11   3     3210.31     3295.57     36.74 o
   0  11   3     1366.15     1298.91     16.74 o
   1  11   3      496.37      479.59      6.85 o
   2  11   3     1125.22     1106.59     15.69 o
   3  11   3       46.01       50.17      4.44 o
   4  11   3     1721.64     1820.11     25.24 o
   5  11   3      290.37      282.04      7.50 o
   6  11   3      822.29      807.80     16.70 o
   7  11   3      579.32      592.24     15.77 o
   8  11   3       41.37       36.39     17.69 o
 -11  12   3      164.92      194.06     11.81 o
 -10  12   3       35.13       37.97      7.24 o
  -9  12   3      861.19      915.41     18.43 o
  -8  12   3       76.26       71.12      9.71 o
  -7  12   3     1197.88     1200.06     21.30 o
  -6  12   3       40.82       41.93      4.67 o
  -5  12   3      876.69      873.64     23.02 o
  -4  12   3     3151.37     3162.17     43.63 o
  -3  12   3        8.97        4.80      2.58 o
  -2  12   3      659.39      610.81      9.20 o
  -1  12   3     1097.89     1072.50     26.87 o
   0  12   3     2112.07     2153.67     35.62 o
   1  12   3     3012.08     2978.37     35.40 o
   2  12   3      300.43      294.07      6.78 o
   3  12   3     1171.10     1195.32     18.54 o
   4  12   3      233.75      234.39      6.84 o
   5  12   3     1353.31     1397.27     22.81 o
   6  12   3      291.87      295.36     17.85 o
   7  12   3       24.65       17.81      7.77 o
   8  12   3      509.83      531.45     17.19 o
 -10  13   3      277.19      263.78     20.72 o
  -9  13   3       11.76        9.33      5.01 o
  -8  13   3      832.67      824.64     16.45 o
  -7  13   3       12.31       15.59      7.31 o
  -6  13   3     1786.76     1855.41     30.44 o
  -5  13   3     3862.60     4039.60     85.09 o
  -4  13   3      797.89      800.21     19.91 o
  -3  13   3      145.84      136.74      9.70 o
  -2  13   3      127.01      125.50      3.39 o
  -1  13   3     1076.37     1033.90     12.96 o
   0  13   3      565.51      548.57     15.96 o
   1  13   3      799.08      826.61     13.23 o
   2  13   3     1379.00     1394.17     21.76 o
   3  13   3       79.64       79.42      4.29 o
   4  13   3       28.87       26.72      4.97 o
   5  13   3        7.70        9.65      5.37 o
   6  13   3       99.82       98.66      6.94 o
   7  13   3       20.62       37.96     20.06 o
 -10  14   3       14.22       22.06      8.57 o
  -9  14   3        6.20       11.59      5.82 o
  -8  14   3      156.07      142.76      6.83 o
  -7  14   3       72.54       74.95      5.66 o
  -6  14   3       21.56       24.90      4.38 o
  -5  14   3      439.24      402.71      9.15 o
  -4  14   3     1224.73     1230.24     20.79 o
  -3  14   3        1.61        2.91      4.03 o
  -2  14   3      243.94      234.00      5.80 o
  -1  14   3      286.63      282.55     10.52 o
   0  14   3      146.83      136.00      5.63 o
   1  14   3        5.91        1.36      2.52 o
   2  14   3      211.83      204.03     11.01 o
   3  14   3      133.50      132.22      8.44 o
   4  14   3     1199.72     1252.24     27.95 o
   5  14   3      157.94      167.23     27.83 o
   6  14   3       24.76        9.72     14.66 o
   7  14   3        0.98       -4.62     16.23 o
 -10  15   3       91.44       75.51      8.58 o
  -9  15   3       22.99       14.42      7.27 o
  -8  15   3       14.12       25.35     10.78 o
  -7  15   3       79.11       85.54     13.31 o
  -6  15   3       36.06       26.87      5.09 o
  -5  15   3      315.29      323.17      9.26 o
  -4  15   3      814.21      837.38     15.37 o
  -3  15   3      124.46      119.42      5.13 o
  -2  15   3        3.80       -0.33     11.45 o
  -1  15   3       27.33       31.73      4.07 o
   1  15   3        0.33       -2.06      5.40 o
   2  15   3       41.01       42.28      4.07 o
   3  15   3      360.64      355.17     10.75 o
   4  15   3       76.25       76.83      6.50 o
   5  15   3        0.81        7.87     10.68 o
   6  15   3       20.08        6.13      6.54 o
   7  15   3       81.15       95.40     12.42 o
  -9  16   3      157.92      148.53      9.91 o
  -8  16   3       23.09       24.50      5.68 o
  -7  16   3      157.25      158.08      7.65 o
  -6  16   3       78.81       91.43      7.45 o
  -5  16   3      136.84      134.60      5.96 o
  -4  16   3      355.45      360.57      9.23 o
  -3  16   3       15.53       17.63      4.63 o
  -2  16   3      532.25      535.61     10.23 o
  -1  16   3       37.10       24.44      5.74 o
   0  16   3      270.09      281.66     10.36 o
   1  16   3      111.53      105.03      5.19 o
   2  16   3       21.44       27.74      4.85 o
   3  16   3     1291.90     1381.66     41.75 o
   4  16   3       25.92       29.34      5.74 o
   5  16   3      253.67      224.43     10.33 o
   6  16   3        7.20       -1.78     14.08 o
  -9  17   3      161.93      171.87     12.90 o
  -8  17   3      461.58      473.81     13.98 o
  -7  17   3      140.87      139.52      6.73 o
  -6  17   3      972.52      995.66     36.56 o
  -5  17   3      563.26      565.10     15.90 o
  -4  17   3      564.79      611.49     13.10 o
  -3  17   3      869.58      888.40     17.14 o
  -2  17   3       22.38       21.17      5.68 o
  -1  17   3     1477.47     1465.54     28.14 o
   0  17   3      159.31      167.09      9.70 o
   1  17   3      487.79      468.25     10.17 o
   2  17   3      612.18      611.06     25.74 o
   3  17   3      118.07      118.67      7.18 o
   4  17   3      253.05      284.94     17.39 o
   5  17   3       74.85       80.78      7.04 o
   6  17   3      146.34      144.63      8.45 o
  -8  18   3      286.13      297.37     15.41 o
  -7  18   3      742.97      820.24     48.99 o
  -6  18   3      703.94      703.85     50.47 o
  -5  18   3      219.02      224.36      7.68 o
  -4  18   3      923.50      909.50     18.24 o
  -3  18   3       77.91       69.55      7.58 o
  -2  18   3      865.57      861.15     15.68 o
  -1  18   3      896.82      860.58     15.69 o
   0  18   3      320.85      340.50      8.46 o
   1  18   3     1229.42     1243.69     22.53 o
   2  18   3        2.88        6.13      7.04 o
   3  18   3      831.71      851.67     17.97 o
   4  18   3      134.81      135.05      7.57 o
   5  18   3       45.82       31.30      8.21 o
  -7  19   3        8.98       15.39      8.79 o
  -6  19   3      950.11      964.11     41.30 o
  -5  19   3      329.14      329.94      9.96 o
  -4  19   3      220.57      209.07      8.56 o
  -3  19   3     1697.66     1788.12     30.98 o
  -2  19   3       29.82       31.06     13.72 o
  -1  19   3     1091.74     1092.34     21.11 o
   0  19   3      174.97      196.86      7.83 o
   1  19   3       38.57       26.02      5.72 o
   2  19   3      733.85      788.79     23.64 o
   3  19   3       46.04       33.31      6.64 o
   4  19   3      400.55      409.81     12.05 o
   5  19   3        3.11        9.77      6.80 o
  -7  20   3      214.36      206.71     23.86 o
  -6  20   3      178.73      164.05     20.55 o
  -5  20   3       16.58       15.54      7.03 o
  -4  20   3      363.56      381.80     24.91 o
  -3  20   3        0.43       -3.39      8.01 o
  -2  20   3      746.32      770.42     16.42 o
  -1  20   3       49.76       28.28     13.51 o
   0  20   3      420.66      380.06     17.81 o
   1  20   3      382.39      386.46     11.24 o
   2  20   3        0.99       -7.04      7.04 o
   3  20   3      130.87      147.37      9.82 o
   4  20   3       63.59       68.63      6.92 o
  -6  21   3      115.27      119.24     11.37 o
  -5  21   3        1.70        4.24      6.81 o
  -4  21   3      268.04      289.58     35.90 o
  -3  21   3       78.03       66.99      8.32 o
  -2  21   3      158.22      139.49      6.73 o
  -1  21   3        2.66       11.53     12.60 o
   0  21   3      284.74      259.15     39.35 o
   1  21   3        0.93       -4.86      8.43 o
   2  21   3       51.33       48.12      7.39 o
   3  21   3      180.02      165.40     18.20 o
  -5  22   3      108.99      105.72      8.32 o
  -4  22   3       43.43       27.14      6.98 o
  -3  22   3        1.05       -4.78      7.05 o
  -2  22   3        6.05       -6.97      6.97 o
  -1  22   3       52.62       37.18      6.60 o
   0  22   3       19.78       21.98     16.44 o
   1  22   3        2.19       17.17      7.30 o
   2  22   3        0.21       -0.25      2.27 o
  -3  23   3      103.18       96.69     18.58 o
  -2  23   3        3.42        4.27     11.47 o
  -1  23   3       50.98       60.77     23.16 o
   0  23   3      102.62       93.22     13.41 o
 -12   0   4      172.39      177.06     13.09 o
 -10   0   4      836.41      792.82     25.37 o
  -9   0   4      650.05      711.56     18.36 o
  -8   0   4      208.03      225.11      7.53 o
  -7   0   4     3682.68     3737.90     62.49 o
  -6   0   4      110.54       96.09      4.62 o
  -5   0   4     4011.33     4017.32     64.73 o
  -4   0   4       42.08       53.46      2.97 o
  -3   0   4     3323.28     3440.03     55.71 o
  -2   0   4     4462.69     4342.91     56.55 o
  -1   0   4    11542.70    12290.17    222.60 o
   0   0   4      355.16      345.35      5.79 o
   1   0   4      377.58      342.03      5.78 o
   2   0   4     2841.61     2945.01     44.66 o
   3   0   4      804.21      787.35     14.08 o
   4   0   4      576.40      591.13     13.73 o
   5   0   4      591.13      630.21     14.15 o
   6   0   4      480.38      464.10     13.48 o
   7   0   4       20.41       28.03      6.30 o
   8   0   4       47.37       46.46     10.24 o
 -12   1   4       82.87       68.97      8.67 o
 -11   1   4      846.72      864.30     19.55 o
 -10   1   4      149.31      155.50      6.50 o
  -9   1   4     4584.83     4818.41     73.48 o
  -8   1   4     1373.17     1417.85     21.80 o
  -7   1   4      253.37      232.22      4.56 o
  -6   1   4     2023.85     2081.68     25.02 o
  -5   1   4       30.64       34.55      1.94 o
  -4   1   4     3525.39     3607.71     44.78 o
  -3   1   4     1450.39     1388.11     15.11 o
  -2   1   4     4829.79     4875.29     51.58 o
  -1   1   4     9460.95     9775.03    109.84 o
   0   1   4     1885.31     1927.59     18.22 o
   1   1   4     1475.42     1419.28     14.20 o
   2   1   4      426.68      408.50      6.24 o
   3   1   4     1098.93     1133.28     13.44 o
   4   1   4      672.95      657.55      9.66 o
   5   1   4       48.95       59.58      4.20 o
   6   1   4     1157.05     1186.58     19.45 o
   7   1   4       54.65       45.78      6.02 o
   8   1   4      436.28      430.04     13.75 o
 -12   2   4      199.33      198.74     31.72 o
 -11   2   4      272.21      268.20      9.79 o
 -10   2   4      295.49      319.58     26.16 o
  -9   2   4       71.85       74.75      5.56 o
  -8   2   4      335.30      318.10     10.85 o
  -7   2   4      613.29      612.74      9.35 o
  -6   2   4      303.23      305.84      9.06 o
  -5   2   4     3747.43     3878.77     44.86 o
  -4   2   4      870.29      878.45     11.34 o
  -3   2   4      173.91      160.49      2.76 o
  -2   2   4      580.98      566.82     10.72 o
  -1   2   4     1969.30     2004.39     23.82 o
   0   2   4     1756.28     1707.74     21.77 o
   1   2   4      252.74      265.93      7.62 o
   2   2   4      246.47      229.03      3.63 o
   3   2   4      818.89      821.55      9.44 o
   4   2   4      723.40      717.20     27.27 o
   5   2   4      469.24      460.84     20.14 o
   6   2   4       52.89       52.64      4.47 o
   7   2   4      337.88      321.16      8.98 o
   8   2   4      241.22      239.67     23.27 o
 -12   3   4        4.91        6.92      7.48 o
 -11   3   4      141.16      137.64      8.35 o
 -10   3   4      161.10      165.17      6.38 o
  -9   3   4        6.07        2.40      5.17 o
  -8   3   4        4.80        2.51      3.92 o
  -7   3   4        7.67        7.47      3.16 o
  -6   3   4     1293.72     1352.24     19.66 o
  -5   3   4       68.15       72.08      2.81 o
  -4   3   4      307.80      314.94      5.04 o
  -3   3   4       28.97       31.46      1.13 o
  -2   3   4      622.89      654.72     10.67 o
  -1   3   4      435.00      410.94      6.00 o
   0   3   4      355.89      341.07      6.87 o
   1   3   4      216.30      214.06      2.85 o
   2   3   4     1093.13     1088.99     12.64 o
   3   3   4       18.03       18.68      2.05 o
   4   3   4       16.69       26.04      4.53 o
   5   3   4       12.41       10.61      3.12 o
   6   3   4       12.01       10.79      5.39 o
   7   3   4       85.40       97.91      6.52 o
   8   3   4      116.85      118.58      8.46 o
 -12   4   4        9.95       41.22     10.55 o
 -11   4   4        6.45        1.01      7.40 o
 -10   4   4        6.02        3.93      7.88 o
  -9   4   4       61.46       66.53      5.98 o
  -8   4   4       46.12       51.46      7.65 o
  -7   4   4       15.42       16.20      3.78 o
  -6   4   4       65.37       62.77      3.33 o
  -5   4   4      248.20      263.98      4.99 o
  -4   4   4      771.32      772.25     11.00 o
  -3   4   4      118.63      123.07      2.56 o
  -2   4   4       52.14       62.89      4.95 o
  -1   4   4      181.08      203.44      3.82 o
   0   4   4      243.94      249.80      5.17 o
   1   4   4      128.96      131.60      3.03 o
   2   4   4       16.63       23.09      1.62 o
   3   4   4       81.56       77.81      2.23 o
   4   4   4       43.03       46.71      2.91 o
   5   4   4       96.09       97.61      4.01 o
   6   4   4        5.70        9.03      4.60 o
   7   4   4        1.13        5.56      5.10 o
   8   4   4        6.38       16.93      9.77 o
 -12   5   4       40.92       64.42     15.94 o
 -11   5   4      368.41      346.14     11.31 o
 -10   5   4        2.00       -1.07      5.53 o
  -9   5   4      239.89      227.66      8.61 o
  -8   5   4      401.19      422.31     12.19 o
  -7   5   4      237.66      238.44      7.49 o
  -6   5   4     3008.35     3186.49     44.18 o
  -5   5   4      364.47      381.07      6.43 o
  -4   5   4     1190.71     1204.24     25.54 o
  -3   5   4      195.18      196.91      6.11 o
  -2   5   4      578.72      547.83     21.87 o
  -1   5   4     1162.15     1150.40     15.19 o
   0   5   4       16.42       11.25      1.92 o
   1   5   4     1548.31     1513.96     15.89 o
   2   5   4      315.62      303.43      4.85 o
   3   5   4       61.41       64.78      2.73 o
   4   5   4       59.84       61.01      3.82 o
   5   5   4       82.39       88.59     12.34 o
   6   5   4      240.23      217.23      7.76 o
   7   5   4       11.42       18.36      5.15 o
   8   5   4       72.63       68.37     14.12 o
 -12   6   4      301.97      290.81     17.96 o
 -11   6   4        7.80       24.18      7.47 o
 -10   6   4      859.44      840.76     20.26 o
  -9   6   4      505.59      504.37     32.37 o
  -8   6   4      415.19      425.05     19.89 o
  -7   6   4     1386.14     1398.13     26.87 o
  -6   6   4      554.48      568.87      9.31 o
  -5   6   4     2413.15     2402.47     38.68 o
  -4   6   4      810.04      851.51     25.40 o
  -3   6   4     1058.91     1040.37     13.02 o
  -2   6   4     2176.92     2175.52     25.61 o
  -1   6   4      205.07      206.86      4.60 o
   0   6   4     1995.24     1934.17     20.63 o
   1   6   4       54.33       54.40      7.64 o
   2   6   4     1243.07     1255.27     15.24 o
   3   6   4      733.96      729.52     16.35 o
   4   6   4      170.99      165.88      7.64 o
   5   6   4      703.38      697.33     13.06 o
   6   6   4       11.81       22.99      4.47 o
   7   6   4      143.79      147.68      8.36 o
   8   6   4        8.94        9.08      6.01 o
 -11   7   4      649.94      640.75     19.12 o
 -10   7   4       34.34       37.84      7.30 o
  -9   7   4      553.59      544.10     30.02 o
  -8   7   4     1114.83     1125.79     25.33 o
  -7   7   4      385.14      376.52      9.19 o
  -6   7   4     1670.92     1741.15     61.57 o
  -5   7   4       50.02       54.26      2.82 o
  -4   7   4     3109.54     3250.61     40.94 o
  -3   7   4     1219.92     1179.93     14.39 o
  -2   7   4      827.05      792.34     10.07 o
  -1   7   4     2482.81     2489.74     41.54 o
   0   7   4        1.07        0.94      0.93 o
   1   7   4     1688.99     1680.39     19.85 o
   2   7   4      459.49      457.38      6.33 o
   3   7   4     1026.75     1074.30     22.93 o
   4   7   4     1005.86      985.52     14.76 o
   5   7   4      110.68      110.03      4.48 o
   6   7   4      480.03      496.90     10.76 o
   7   7   4       12.36       11.58      6.03 o
   8   7   4      296.09      275.57     15.42 o
 -11   8   4        8.48        3.14      7.92 o
 -10   8   4      564.98      615.54     16.47 o
  -9   8   4      239.28      253.18      7.77 o
  -8   8   4      902.73      908.88     22.90 o
  -7   8   4     1605.64     1659.80     47.52 o
  -6   8   4        1.37       -3.25      3.42 o
  -5   8   4     1263.04     1251.91     35.48 o
  -4   8   4      807.19      816.32     11.54 o
  -3   8   4     3077.06     3063.40     56.67 o
  -2   8   4     1837.42     1766.92     26.95 o
  -1   8   4      668.98      672.93     18.17 o
   0   8   4     1902.31     1894.08     21.14 o
   1   8   4       14.19       13.57      1.72 o
   2   8   4     1666.28     1677.15     21.80 o
   3   8   4      125.45      117.22      3.47 o
   4   8   4       32.94       33.71      3.54 o
   5   8   4      987.84     1017.10     16.38 o
   6   8   4      117.34      125.90      6.00 o
   7   8   4      477.91      494.10     31.51 o
 -11   9   4      343.44      332.15     15.00 o
 -10   9   4      305.73      310.79     10.39 o
  -9   9   4      244.69      263.20     14.47 o
  -8   9   4     1056.00     1056.09     21.04 o
  -7   9   4      431.76      410.74      8.94 o
  -6   9   4      836.50      816.07     14.77 o
  -5   9   4       38.74       47.33      3.69 o
  -4   9   4     1599.23     1637.04     32.24 o
  -3   9   4      183.71      202.11      4.13 o
  -2   9   4      146.00      139.57      3.25 o
  -1   9   4      506.99      494.11      7.12 o
   0   9   4        4.54        5.03      2.63 o
   1   9   4     1780.92     1723.49     21.00 o
   2   9   4      153.55      144.66      3.81 o
   3   9   4      890.99      851.74     26.46 o
   4   9   4      379.44      378.91      7.46 o
   5   9   4       31.39       35.02      3.88 o
   6   9   4      275.08      280.38      9.52 o
   7   9   4       47.73       49.79     10.13 o
 -11  10   4        0.89       -9.16     12.35 o
 -10  10   4       24.22       28.56      7.58 o
  -9  10   4        1.32        3.17     10.15 o
  -8  10   4       25.65       18.14      5.12 o
  -7  10   4      122.17      119.79      5.62 o
  -6  10   4        3.75        6.58      3.86 o
  -5  10   4       17.28        8.91      3.25 o
  -4  10   4      382.67      359.46     10.56 o
  -3  10   4       70.35       75.75      2.94 o
  -2  10   4       53.22       52.95      2.46 o
  -1  10   4        1.37        5.44      5.97 o
   0  10   4      511.13      496.63      7.65 o
   1  10   4       53.63       50.20      2.40 o
   2  10   4       97.75       92.37      3.29 o
   3  10   4        2.01        7.59      3.29 o
   4  10   4        1.16        7.39      8.52 o
   5  10   4      185.44      178.67      6.11 o
   6  10   4        3.89        3.11      5.14 o
   7  10   4       83.83       86.93     17.52 o
 -10  11   4       22.93       20.66     11.44 o
  -9  11   4      104.08       87.68     23.22 o
  -8  11   4       14.16       11.87      5.15 o
  -7  11   4       15.64       12.61      4.28 o
  -6  11   4        1.85        2.12      3.66 o
  -5  11   4       50.30       51.95      3.94 o
  -4  11   4       14.63       15.72      3.21 o
  -3  11   4      154.75      159.04      4.41 o
  -2  11   4      339.90      331.85      5.81 o
  -1  11   4       68.42       64.96      4.54 o
   0  11   4      712.93      699.26     11.98 o
   1  11   4        6.89       11.95      4.92 o
   2  11   4        3.86        0.32      8.28 o
   3  11   4      187.44      210.50      6.79 o
   4  11   4        1.58        0.29      5.36 o
   5  11   4       35.09       53.28     16.19 o
   6  11   4      103.71       99.40      6.84 o
   7  11   4        4.05       -6.70      6.70 o
 -10  12   4       48.62       47.06      6.70 o
  -9  12   4      135.60      132.92      7.79 o
  -8  12   4      379.71      344.58     10.71 o
  -7  12   4      134.21      148.68      6.87 o
  -6  12   4        2.48        7.02     12.48 o
  -5  12   4      753.00      769.49     14.30 o
  -4  12   4       29.98       36.59      3.90 o
  -3  12   4      180.37      189.80      5.12 o
  -2  12   4       62.11       60.72      4.84 o
  -1  12   4      558.74      514.05      9.46 o
   0  12   4      811.19      836.88     15.16 o
   1  12   4       17.31       20.44      2.25 o
   2  12   4      660.01      699.84     50.66 o
   3  12   4       14.32       17.79      7.56 o
   4  12   4       10.13        3.86     11.54 o
   5  12   4       21.93        9.44     18.80 o
   6  12   4       39.12       38.57      6.08 o
 -10  13   4      201.59      190.81     10.07 o
  -9  13   4       85.41      100.11     12.21 o
  -8  13   4       55.60       48.38     16.05 o
  -7  13   4      817.79      816.23     17.83 o
  -6  13   4     1209.85     1219.20     22.16 o
  -5  13   4       57.63       50.85      8.59 o
  -4  13   4     1280.81     1346.98     23.33 o
  -3  13   4      389.38      384.31     14.18 o
  -2  13   4      385.70      414.90      8.29 o
  -1  13   4      301.66      303.68      7.67 o
   0  13   4       48.84       41.55      3.94 o
   1  13   4     1165.15     1213.39     21.20 o
   2  13   4      184.30      187.10      6.47 o
   3  13   4      420.08      419.93     12.56 o
   4  13   4      283.55      286.92      8.79 o
   5  13   4      359.31      339.26     10.55 o
   6  13   4      413.04      427.08     15.40 o
 -10  14   4      556.98      541.65     44.59 o
  -9  14   4      307.36      287.88     12.65 o
  -8  14   4      120.58      108.73      8.51 o
  -7  14   4      650.05      640.15     24.90 o
  -6  14   4      259.17      247.87      8.26 o
  -5  14   4       61.24       70.74      6.39 o
  -4  14   4      644.78      709.85     43.21 o
  -3  14   4      215.83      227.18      6.91 o
  -2  14   4      729.44      702.63     13.32 o
  -1  14   4      300.80      276.21      7.45 o
   0  14   4     1357.18     1362.18     38.08 o
   1  14   4      121.97      121.24      6.06 o
   2  14   4       19.14       26.50      8.78 o
   3  14   4      190.72      200.79     25.01 o
   4  14   4        9.08       10.74      5.46 o
   5  14   4      332.80      319.80     14.23 o
   6  14   4        1.32        1.99      8.38 o
  -9  15   4      324.63      311.01     11.84 o
  -8  15   4      809.57      831.42     20.09 o
  -7  15   4        4.87        8.29      5.75 o
  -6  15   4     1519.85     1529.92     30.41 o
  -5  15   4      543.18      507.59     21.03 o
  -4  15   4     3260.36     3479.68     60.52 o
  -3  15   4      181.77      168.10      6.49 o
  -2  15   4      176.07      185.22      8.50 o
  -1  15   4     1107.13     1121.44     20.45 o
   0  15   4        2.94       11.80      4.29 o
   1  15   4      667.06      685.19     14.55 o
   2  15   4       43.06       40.03      6.22 o
   3  15   4     3086.79     3145.21     52.96 o
   4  15   4      287.41      308.34      9.56 o
   5  15   4       46.25       39.19      6.40 o
  -9  16   4      113.00      135.97     28.44 o
  -8  16   4       47.17       34.44     17.68 o
  -7  16   4      331.27      342.25     10.58 o
  -6  16   4       19.73       15.39      7.41 o
  -5  16   4       47.06       45.45      6.16 o
  -4  16   4       24.39       31.23     10.95 o
  -3  16   4      985.90      968.73     18.72 o
  -2  16   4      584.43      596.46     12.85 o
  -1  16   4       22.20       22.27      6.48 o
   0  16   4      419.01      426.20     34.88 o
   1  16   4       48.30       49.31      5.34 o
   2  16   4      475.82      458.52     11.78 o
   3  16   4      504.28      526.72     13.98 o
   4  16   4       58.82       50.97     10.43 o
   5  16   4      510.41      502.88     16.68 o
  -8  17   4       30.00       37.77      9.03 o
  -7  17   4      103.29      102.19      8.14 o
  -6  17   4      153.71      159.58      9.16 o
  -5  17   4      335.25      331.42     10.32 o
  -4  17   4      149.77      159.42      8.15 o
  -3  17   4      123.21      126.78      8.12 o
  -2  17   4      185.73      183.14     17.37 o
  -1  17   4       79.55       85.97      5.88 o
   0  17   4       60.26       53.02      5.18 o
   1  17   4       83.90       82.37      6.23 o
   2  17   4       85.39       98.07      6.87 o
   3  17   4        5.63       10.58     16.52 o
   4  17   4        8.41       16.33      6.66 o
  -7  18   4       58.86       37.67      7.49 o
  -6  18   4      121.41      104.36      7.23 o
  -5  18   4       93.56       81.67     15.43 o
  -4  18   4      107.01       97.07     13.04 o
  -3  18   4       29.37       33.44      6.48 o
  -2  18   4      243.06      239.25     13.34 o
  -1  18   4       30.10       30.52      7.14 o
   0  18   4      240.62      250.75      8.45 o
   1  18   4       66.39       64.27      6.58 o
   2  18   4       91.25       95.17      7.46 o
   3  18   4       24.49       11.57      6.18 o
   4  18   4       34.90       38.55      7.06 o
  -7  19   4        4.11       13.42      9.97 o
  -6  19   4       52.64       43.16      7.13 o
  -5  19   4        3.76        4.82      7.24 o
  -4  19   4        1.65        8.84      6.33 o
  -3  19   4      150.83      142.89     17.29 o
  -2  19   4       35.69       29.96      5.86 o
  -1  19   4       43.49       47.46     10.98 o
   0  19   4       39.62       31.78      6.64 o
   1  19   4        1.23       -9.22      9.22 o
   2  19   4        3.47       -7.09      7.09 o
   3  19   4       23.89       11.36     15.59 o
  -6  20   4        5.04        5.24      6.81 o
  -5  20   4      372.39      363.53     12.21 o
  -4  20   4        3.63       -6.72      6.72 o
  -3  20   4       12.57        7.51     12.16 o
  -2  20   4        8.00       16.08      6.59 o
  -1  20   4       31.26       45.88      7.60 o
   0  20   4      532.76      510.09     13.10 o
   1  20   4       90.25       86.30      6.55 o
   2  20   4      135.34      135.35     16.70 o
  -5  21   4       15.55       14.73      7.47 o
  -4  21   4      128.92      137.17     13.99 o
  -3  21   4      198.91      188.67     10.00 o
  -2  21   4      213.66      219.14     16.11 o
  -1  21   4      242.74      227.47      9.43 o
   0  21   4      100.97       92.23     12.02 o
   1  21   4      305.77      290.66     18.09 o
 -11   1   5      146.80      159.04     12.03 o
 -10   1   5      106.14       87.82      7.01 o
  -9   1   5      817.74      813.50     19.10 o
  -8   1   5        8.46       14.09      3.35 o
  -7   1   5       57.17       59.12      3.75 o
  -6   1   5      113.32      109.98      3.72 o
  -5   1   5       22.63       24.54      2.38 o
  -4   1   5      400.62      412.46      6.25 o
  -3   1   5       47.41       49.68      1.54 o
  -2   1   5      132.37      135.76      5.49 o
  -1   1   5       13.81       15.62      3.50 o
   0   1   5      649.59      642.26      7.84 o
   1   1   5        3.93        7.85      4.63 o
   2   1   5        7.75       15.65      5.02 o
   3   1   5      173.87      162.23      4.64 o
   4   1   5       88.34       85.42      7.43 o
   5   1   5       54.49       56.43      4.55 o
   6   1   5       93.33       92.59      5.69 o
   7   1   5      269.58      274.33     38.93 o
 -11   2   5      108.49      106.33     13.86 o
 -10   2   5       94.28       86.49     14.52 o
  -9   2   5      347.43      347.76     33.00 o
  -8   2   5      348.22      332.70      8.34 o
  -7   2   5      213.61      232.97      9.30 o
  -6   2   5      280.42      291.03      6.14 o
  -5   2   5      444.23      424.10      6.97 o
  -4   2   5      232.50      226.84      8.01 o
  -3   2   5      621.55      630.59      9.99 o
  -2   2   5       80.18       84.17      2.11 o
  -1   2   5      506.04      483.66      7.54 o
   0   2   5     1084.08     1073.25     13.79 o
   1   2   5      785.35      785.15      9.85 o
   2   2   5      376.79      363.26     10.70 o
   3   2   5       27.40       19.34      3.30 o
   4   2   5      355.22      341.71      7.96 o
   5   2   5       10.15        8.49      3.72 o
   6   2   5      152.89      148.15      6.31 o
   7   2   5      511.28      476.99     18.21 o
 -11   3   5      400.66      386.35     16.85 o
 -10   3   5       24.21       33.41      6.44 o
  -9   3   5     1090.13     1145.74     23.41 o
  -8   3   5        0.87        1.25      6.14 o
  -7   3   5     1578.43     1627.18     26.76 o
  -6   3   5     1332.30     1372.10     22.90 o
  -5   3   5     1583.90     1568.99     21.45 o
  -4   3   5     1111.95     1092.41     12.68 o
  -3   3   5      350.54      370.67      8.28 o
  -2   3   5     1368.36     1371.77     20.07 o
  -1   3   5      219.31      214.12      4.80 o
   0   3   5     2406.92     2446.03     34.60 o
   1   3   5     1296.19     1296.63     17.80 o
   2   3   5      231.95      238.65      8.63 o
   3   3   5     1400.27     1431.01     21.78 o
   4   3   5       51.25       53.74      5.42 o
   5   3   5      589.91      604.57     13.29 o
   6   3   5      204.04      203.73     10.32 o
   7   3   5      122.25      140.33     16.60 o
 -11   4   5      132.32      128.39     14.08 o
 -10   4   5      923.19      929.14     20.59 o
  -9   4   5        2.02       -3.92      4.39 o
  -8   4   5      358.18      338.59     10.01 o
  -7   4   5      107.14      118.70      6.00 o
  -6   4   5      775.71      755.73     13.58 o
  -5   4   5      586.41      591.83     15.92 o
  -4   4   5        9.77       12.71      1.83 o
  -3   4   5     1889.45     1886.42     46.78 o
  -2   4   5        7.84        9.50      2.70 o
  -1   4   5      941.73      932.07     13.82 o
   0   4   5      164.99      162.03      4.73 o
   1   4   5      118.38      123.00     11.29 o
   2   4   5      210.11      218.73      6.66 o
   3   4   5       52.83       60.28      3.39 o
   4   4   5      776.53      796.12     31.25 o
   5   4   5      144.03      130.03      6.43 o
   6   4   5      138.76      142.26      7.80 o
 -11   5   5      336.99      335.87     15.92 o
 -10   5   5      223.45      189.87     22.79 o
  -9   5   5     1368.29     1389.27     28.20 o
  -8   5   5       64.75       84.76      6.35 o
  -7   5   5      539.29      518.15     15.71 o
  -6   5   5       72.59       75.28      4.42 o
  -5   5   5      444.12      444.86      8.69 o
  -4   5   5     1237.78     1267.07     17.10 o
  -3   5   5       26.40       23.65      2.73 o
  -2   5   5     1857.06     1857.91     26.72 o
  -1   5   5      458.87      453.18      7.62 o
   0   5   5     1156.56     1158.28     23.93 o
   1   5   5      233.69      224.20      5.24 o
   2   5   5       64.93       69.41      3.20 o
   3   5   5     1050.17     1034.17     16.40 o
   4   5   5       20.15       16.21      9.20 o
   5   5   5      144.11      151.10     10.94 o
   6   5   5      206.93      188.04      7.61 o
 -11   6   5        8.15       -1.31     12.16 o
 -10   6   5       15.15       26.16     18.07 o
  -9   6   5       67.88       71.59      6.87 o
  -8   6   5      274.22      284.54      9.01 o
  -7   6   5      204.77      214.60      7.09 o
  -6   6   5      706.75      706.89     37.34 o
  -5   6   5      657.41      671.81     15.66 o
  -4   6   5      682.45      687.04     11.83 o
  -3   6   5      409.13      382.54     14.51 o
  -2   6   5       19.06       17.65      2.41 o
  -1   6   5       15.63       15.10      2.72 o
   0   6   5       96.49       92.99      3.69 o
   1   6   5      198.44      207.17      5.03 o
   2   6   5      754.14      750.30     11.88 o
   3   6   5       35.97       38.15      3.40 o
   4   6   5      225.56      239.53      7.15 o
   6   6   5       40.24       47.99     11.82 o
 -11   7   5       15.41       21.52     11.81 o
 -10   7   5       44.14       55.53     11.51 o
  -9   7   5      467.87      473.61     13.31 o
  -8   7   5       33.37       30.28     11.17 o
  -7   7   5        1.11        4.36      4.26 o
  -6   7   5        2.58        5.07      3.60 o
  -5   7   5      130.01      117.71     19.80 o
  -4   7   5        2.66        7.49      2.65 o
  -3   7   5      117.57      110.84      5.02 o
  -2   7   5      206.08      186.65      7.33 o
  -1   7   5      534.14      532.32     10.30 o
   0   7   5      420.44      416.29      8.82 o
   1   7   5       12.79       16.58      3.26 o
   2   7   5      116.57      114.71      3.75 o
   3   7   5       93.57       87.39      4.31 o
   4   7   5        6.26        1.98      4.05 o
   5   7   5        8.15        6.73      4.23 o
   6   7   5       14.73       12.91      6.47 o
 -11   8   5       17.70       10.19      7.88 o
 -10   8   5       26.07       24.41     14.08 o
  -9   8   5       10.23        7.39     22.94 o
  -8   8   5      217.22      220.49     10.23 o
  -7   8   5       49.56       48.48      4.92 o
  -6   8   5        1.73       -0.61      4.25 o
  -5   8   5      219.38      196.83     14.19 o
  -4   8   5        6.48        6.54      3.61 o
  -3   8   5      169.47      165.42      8.27 o
  -2   8   5       46.30       38.61      4.02 o
  -1   8   5      949.97      963.47     16.19 o
   0   8   5       21.29       20.81      3.63 o
   1   8   5       17.08       17.29      2.24 o
   2   8   5       71.16       75.36      3.49 o
   3   8   5       43.15       43.83     12.28 o
   4   8   5        3.05        1.09      4.35 o
   5   8   5       14.24       11.60      5.14 o
   6   8   5       71.07       77.20      7.63 o
 -10   9   5      208.68      168.68      9.72 o
  -9   9   5       51.75       59.85      9.80 o
  -8   9   5       86.32       83.00      5.83 o
  -7   9   5      711.01      694.79     20.55 o
  -6   9   5      200.00      203.84      7.29 o
  -5   9   5      102.31      103.96      4.91 o
  -4   9   5      564.79      564.18     12.14 o
  -3   9   5       86.20       91.04      5.44 o
  -2   9   5      441.52      433.19     19.26 o
  -1   9   5       23.18       27.86      3.55 o
   0   9   5       67.20       71.04      2.79 o
   1   9   5      423.23      400.52      9.58 o
   2   9   5      149.63      153.84      8.24 o
   3   9   5      495.46      499.93     10.30 o
   4   9   5        0.19       -4.27      4.27 o
   5   9   5      183.25      178.93      7.14 o
   6   9   5       94.90       70.55     14.60 o
 -10  10   5      707.10      671.55     17.72 o
  -9  10   5       52.90       43.40      6.92 o
  -8  10   5      735.94      784.17     72.19 o
  -7  10   5      190.67      214.90     10.27 o
  -6  10   5      278.49      270.84     15.23 o
  -5  10   5      194.65      202.41      6.61 o
  -4  10   5      191.03      201.48      9.08 o
  -3  10   5     1284.35     1244.04     21.37 o
  -2  10   5       99.61      104.02      5.26 o
  -1  10   5      400.35      391.47      7.80 o
   0  10   5       98.37       94.55      7.09 o
   1  10   5      292.40      313.37     12.99 o
   2  10   5      513.68      519.92     11.37 o
   3  10   5       44.66       49.22      4.65 o
   4  10   5      150.11      175.72      7.09 o
   5  10   5       86.24       78.22     18.11 o
 -10  11   5      218.10      216.78     12.18 o
  -9  11   5      719.72      752.17     29.19 o
  -8  11   5        8.57        8.62      5.32 o
  -7  11   5      501.98      477.68     26.38 o
  -6  11   5      108.76      103.09      6.80 o
  -5  11   5      482.43      447.74     11.60 o
  -4  11   5     1964.41     2065.24     38.02 o
  -3  11   5       17.46       21.04     13.97 o
  -2  11   5     1571.02     1617.02     26.59 o
  -1  11   5      225.20      216.11     10.21 o
   0  11   5      547.94      546.78     23.01 o
   1  11   5      173.40      174.14      6.12 o
   2  11   5      164.23      165.38      7.12 o
   3  11   5      721.50      755.33     42.74 o
   4  11   5       16.94       16.34      5.21 o
   5  11   5      302.17      323.90     11.79 o
 -10  12   5      163.95      176.54     14.96 o
  -9  12   5       23.27       17.57     14.95 o
  -8  12   5      326.19      305.64     10.05 o
  -7  12   5       40.11       41.43      6.10 o
  -6  12   5     1657.17     1667.11    117.15 o
  -5  12   5      267.84      276.17     12.45 o
  -4  12   5        3.39       -4.55      4.55 o
  -3  12   5      629.04      604.91     12.38 o
  -2  12   5       16.77       22.82     11.36 o
  -1  12   5      499.38      492.02     10.56 o
   0  12   5      681.52      676.37     14.16 o
   1  12   5      151.61      172.32      6.16 o
   2  12   5      541.79      609.34     17.69 o
   3  12   5        0.23       -2.15      4.73 o
   4  12   5      219.45      222.84      9.77 o
   5  12   5      132.79      144.31      9.55 o
  -9  13   5      125.74      117.93      8.32 o
  -8  13   5        4.91       11.17     13.19 o
  -7  13   5      730.23      704.09     33.91 o
  -6  13   5     1047.14     1069.67     22.09 o
  -5  13   5      103.99      102.46      5.86 o
  -4  13   5      194.26      187.02     24.16 o
  -3  13   5       24.81       26.68      4.31 o
  -2  13   5      524.27      506.08     12.26 o
  -1  13   5        5.04       10.23      8.70 o
   0  13   5      158.82      167.90      5.78 o
   1  13   5      559.74      608.56     16.49 o
   2  13   5        4.01       -0.31      4.58 o
   3  13   5       77.74       75.82     11.45 o
   4  13   5      304.25      273.08     12.62 o
  -9  14   5       88.77       88.25     19.19 o
  -8  14   5       51.04       63.42      6.74 o
  -6  14   5       36.58       36.69     10.28 o
  -5  14   5      139.99      132.46      6.58 o
  -4  14   5      447.09      465.05     11.92 o
  -3  14   5      350.77      332.00     12.53 o
  -2  14   5        2.31        2.73      5.91 o
  -1  14   5        9.96       11.99      5.72 o
   0  14   5        2.81        9.67      7.73 o
   1  14   5        2.78       -3.82     10.18 o
   2  14   5        1.15       -2.23      4.59 o
   3  14   5      149.81      157.54      7.95 o
   4  14   5       32.19       27.68      7.61 o
  -8  15   5        0.46        6.52      7.19 o
  -7  15   5        2.14        1.45      6.12 o
  -6  15   5       55.17       45.05      6.90 o
  -5  15   5      184.28      170.74     16.58 o
  -4  15   5       40.48       37.47      5.50 o
  -3  15   5        0.67        7.28      4.37 o
  -2  15   5        1.36        3.48      4.87 o
  -1  15   5        7.33        8.25      3.98 o
   0  15   5       12.84        9.63     17.19 o
   1  15   5        6.24        5.58      9.86 o
   2  15   5       16.97       19.45      9.19 o
   3  15   5      156.54      139.97      8.28 o
  -8  16   5      214.53      185.77      9.60 o
  -7  16   5        3.60       15.31     10.24 o
  -6  16   5      123.66      118.79      8.12 o
  -5  16   5      182.60      176.22     22.85 o
  -4  16   5        3.92       -4.37     20.63 o
  -3  16   5      131.34      129.35      7.01 o
  -2  16   5        2.73       13.54      6.02 o
  -1  16   5      249.92      270.27      8.80 o
   0  16   5        3.87       -5.94      5.94 o
   1  16   5       64.64       55.89      5.82 o
   2  16   5      218.04      216.25      8.95 o
   3  16   5      139.34      123.24      8.59 o
  -7  17   5      315.14      312.23     12.33 o
  -6  17   5      262.83      266.28     18.16 o
  -5  17   5      429.49      443.39     14.88 o
  -4  17   5      472.58      445.07     19.24 o
  -3  17   5        6.27        9.88      7.80 o
  -2  17   5      578.02      568.13     27.97 o
  -1  17   5       54.46       60.90      6.32 o
   0  17   5      338.42      330.14     20.90 o
   1  17   5      301.18      305.48     16.63 o
   2  17   5      138.60      144.28      8.59 o
  -6  18   5      102.90      117.84     24.32 o
  -5  18   5      197.06      234.11     21.42 o
  -4  18   5       31.51       47.62     10.91 o
  -3  18   5      158.70      165.42     21.25 o
  -2  18   5       13.02       11.93      5.73 o
  -1  18   5       34.92       45.19      7.48 o
   0  18   5      218.19      210.08     33.09 o
   1  18   5       41.03       50.57      7.45 o
  -5  19   5      156.67      149.68     15.39 o
  -4  19   5      594.85      563.32     31.42 o
  -3  19   5        3.03       -7.62      7.62 o
  -2  19   5      412.19      441.24     12.85 o
  -1  19   5       87.13      110.09     10.29 o
   0  19   5      247.33      247.81     23.54 o
 -11   0   6      417.82      399.79     27.42 o
 -10   0   6        4.48       11.30      8.45 o
  -9   0   6       52.29       44.05      7.62 o
  -8   0   6       41.23       33.26      7.54 o
  -7   0   6        6.01        0.97      5.08 o
  -6   0   6      891.95      941.13     25.97 o
  -5   0   6       22.69       26.16      3.84 o
  -4   0   6     1632.94     1675.88     59.30 o
  -3   0   6      146.75      144.48     13.91 o
  -2   0   6       87.25       86.94      7.00 o
  -1   0   6      468.38      427.09     12.31 o
   0   0   6        7.47        3.65      6.56 o
   1   0   6      672.09      654.05     21.69 o
   2   0   6       21.72       23.35      3.64 o
   3   0   6      151.20      165.17      7.67 o
   4   0   6      176.41      178.44      8.85 o
   5   0   6       45.38       58.51      8.49 o
 -11   1   6        0.13       -9.70      9.70 o
 -10   1   6      551.54      561.01     21.91 o
  -9   1   6     1418.85     1460.02     35.19 o
  -8   1   6      588.94      582.48     14.07 o
  -7   1   6      266.81      280.88     12.92 o
  -6   1   6       19.52       27.88     11.20 o
  -5   1   6     1212.46     1255.19     23.36 o
  -4   1   6      145.37      150.17     25.57 o
  -3   1   6      842.68      773.20     18.54 o
  -2   1   6     2105.38     2056.19     33.53 o
  -1   1   6       31.60       35.75      4.84 o
   0   1   6     1338.45     1354.35     23.85 o
   1   1   6       29.01       28.64      3.94 o
   2   1   6      348.72      365.21      8.87 o
   3   1   6      157.88      145.51      5.22 o
   4   1   6       81.46       89.55      9.35 o
   5   1   6      274.37      285.87     11.52 o
 -11   2   6       28.60       40.86     14.08 o
 -10   2   6       17.52       11.87      7.89 o
  -9   2   6      536.41      550.43     63.85 o
  -8   2   6      150.91      164.91      7.79 o
  -7   2   6      286.88      284.92     17.85 o
  -6   2   6      500.95      497.14     34.19 o
  -5   2   6      238.61      232.26      5.81 o
  -4   2   6      147.58      147.95      9.42 o
  -3   2   6       59.36       64.27      3.55 o
  -2   2   6      951.74      879.27     18.33 o
  -1   2   6      394.58      383.06     26.95 o
   0   2   6       35.02       36.00      5.22 o
   1   2   6      190.59      202.58      8.79 o
   2   2   6        7.17       10.83      4.00 o
   3   2   6       27.67       34.90      3.64 o
   4   2   6      203.83      193.43     36.70 o
   5   2   6       29.50       30.23      6.11 o
 -10   3   6       77.70       63.93      7.47 o
  -9   3   6        0.78        5.15      8.44 o
  -8   3   6       53.08       55.34      6.03 o
  -7   3   6      102.15      100.83      8.44 o
  -6   3   6        5.61        6.44      5.58 o
  -5   3   6       28.36       31.76      3.04 o
  -4   3   6        6.26        3.83      3.45 o
  -3   3   6       60.01       58.54      7.06 o
  -2   3   6      287.63      274.78      7.12 o
  -1   3   6        6.83        8.81      2.64 o
   0   3   6      238.44      232.29      6.55 o
   1   3   6       31.60       30.58      6.20 o
   2   3   6        5.05        8.13      7.41 o
   3   3   6       49.53       58.18     19.53 o
   4   3   6       27.02       33.01     21.31 o
   5   3   6        7.13        6.91      4.27 o
 -10   4   6       26.06       25.52      6.33 o
  -9   4   6       12.53       11.29      6.08 o
  -8   4   6        4.75        5.88      7.20 o
  -7   4   6        5.80        6.05      4.18 o
  -6   4   6       10.91       11.63      3.94 o
  -5   4   6       57.62       60.09      6.73 o
  -4   4   6       33.09       34.57      3.61 o
  -3   4   6        4.04        2.21      6.52 o
  -2   4   6        9.65       13.47     12.30 o
  -1   4   6       34.35       32.80      9.75 o
   0   4   6        0.93       -4.65      7.88 o
   1   4   6       33.50       26.80      3.94 o
   2   4   6        0.03       -0.08      4.74 o
   3   4   6        2.46       -3.36      8.39 o
   4   4   6        2.13       -3.92      5.28 o
 -10   5   6      177.84      150.21     19.41 o
  -9   5   6       29.70       37.66      5.63 o
  -8   5   6       35.59       32.41      5.47 o
  -7   5   6      452.03      458.40     11.24 o
  -6   5   6       99.48      104.08      5.40 o
  -5   5   6      348.41      338.95     17.98 o
  -4   5   6       10.54       30.88      5.85 o
  -3   5   6      201.39      207.42     16.53 o
  -2   5   6      290.91      294.34      8.74 o
  -1   5   6       44.39       46.40      4.11 o
   0   5   6      121.02      116.04     16.38 o
   1   5   6      118.57      101.63     18.47 o
   2   5   6      129.66      124.54     11.60 o
   3   5   6       10.64       14.13      6.27 o
   4   5   6      176.65      164.37      8.35 o
 -10   6   6       79.62       91.25      8.35 o
  -9   6   6      195.20      202.51      8.84 o
  -8   6   6      266.81      263.14     22.74 o
  -7   6   6      279.98      253.40      8.54 o
  -6   6   6      971.21      942.47     23.47 o
  -5   6   6        1.38       -6.06      6.85 o
  -4   6   6      174.52      181.02      8.58 o
  -3   6   6      420.74      423.58      9.68 o
  -2   6   6      274.45      271.78      7.36 o
  -1   6   6      284.28      284.16      7.55 o
   0   6   6       11.82        4.50      8.67 o
   1   6   6      470.65      465.80     10.42 o
   2   6   6       85.51       78.31      5.47 o
   3   6   6       70.26       78.76      5.70 o
   4   6   6       55.05       38.88      7.74 o
 -10   7   6      386.16      392.27     13.61 o
  -9   7   6       73.83       87.54      7.14 o
  -8   7   6      227.24      186.29      8.80 o
  -7   7   6      477.52      500.31     14.44 o
  -6   7   6       69.53       67.37      5.02 o
  -5   7   6      784.03      767.25     23.40 o
  -4   7   6      178.78      161.85     13.93 o
  -3   7   6      636.90      612.81     13.30 o
  -2   7   6      290.60      301.77     10.18 o
  -1   7   6       69.15       64.56      9.11 o
   0   7   6      468.56      468.40     18.94 o
   1   7   6        1.21        1.05      4.09 o
   2   7   6      251.88      281.91      8.53 o
   3   7   6      230.04      230.09     11.02 o
   4   7   6      125.71      136.25      9.96 o
 -10   8   6       36.99       39.91      7.09 o
  -9   8   6      564.37      535.36     21.25 o
  -8   8   6      206.14      212.86     10.35 o
  -7   8   6        8.12       10.58      5.47 o
  -6   8   6      650.72      655.06     17.44 o
  -5   8   6       15.24        1.28      8.74 o
  -4   8   6      447.64      466.89     17.34 o
  -3   8   6      453.04      472.60     13.70 o
  -2   8   6      323.27      308.41     10.58 o
  -1   8   6      548.93      577.85     33.82 o
   0   8   6       19.63       21.07      4.81 o
   1   8   6      405.95      400.96      9.86 o
   2   8   6       18.05       19.71      9.20 o
   3   8   6      198.90      220.54      9.54 o
   4   8   6       60.89       75.92      6.99 o
  -9   9   6      102.46       99.46      8.64 o
  -8   9   6      101.35       89.86      8.28 o
  -7   9   6      347.15      333.28     11.76 o
  -6   9   6        0.39       -2.29      4.89 o
  -5   9   6      521.79      519.30     19.57 o
  -4   9   6       13.85       16.92      8.01 o
  -3   9   6       90.57       85.14      7.83 o
  -2   9   6       96.60       93.28      6.03 o
  -1   9   6      110.88      114.55      7.70 o
   0   9   6      450.04      423.63     10.51 o
   1   9   6        0.80       -2.69      6.78 o
   2   9   6       69.73       85.26      6.82 o
   3   9   6      229.98      192.42      8.38 o
   4   9   6      103.54      105.52     26.87 o
  -9  10   6       25.22       21.94      8.11 o
  -8  10   6       18.78       12.89      9.58 o
  -7  10   6        1.13        5.40      7.23 o
  -6  10   6       76.48       84.41      6.22 o
  -5  10   6       47.41       36.20      7.56 o
  -4  10   6        2.66        3.76      6.93 o
  -3  10   6        1.12       -6.71      6.71 o
  -2  10   6       95.23       99.55      6.14 o
  -1  10   6        5.00        1.91      8.48 o
   0  10   6        1.73        9.98      7.52 o
   1  10   6       37.65       33.87      6.11 o
   2  10   6        8.23       -4.58      8.88 o
   3  10   6       19.12       13.12      6.30 o
  -9  11   6       55.49       55.11     11.54 o
  -8  11   6       32.00       15.48      6.22 o
  -7  11   6        1.29        5.48      6.62 o
  -6  11   6       10.00        2.25      5.51 o
  -5  11   6       37.66       49.59     12.59 o
  -4  11   6        5.66        4.36      7.18 o
  -3  11   6       39.55       33.65      7.00 o
  -2  11   6      139.31      120.30     14.93 o
  -1  11   6       30.95       46.26      5.11 o
   0  11   6       42.82       34.44      7.57 o
   1  11   6       17.64       23.73      7.75 o
   2  11   6       26.77       17.39      6.37 o
   3  11   6       12.63       17.44      6.84 o
  -8  12   6       47.10       68.18     12.00 o
  -7  12   6        7.92       10.51      6.25 o
  -6  12   6      282.07      285.65     27.29 o
  -5  12   6       16.61       18.81     13.72 o
  -4  12   6      151.87      147.68     12.71 o
  -3  12   6        1.66        2.38      6.74 o
  -2  12   6       32.69       33.26      5.94 o
  -1  12   6      375.42      352.75     13.38 o
   0  12   6        4.75        8.55      7.58 o
   1  12   6      129.25      150.40      9.51 o
   2  12   6       74.62       61.79      6.99 o
   3  12   6       24.32       12.27      7.04 o
  -8  13   6      275.04      276.49     48.44 o
  -7  13   6      610.38      591.35     27.56 o
  -6  13   6        3.63       11.88      5.85 o
  -5  13   6      272.41      273.43     18.03 o
  -4  13   6      101.51      103.71     10.47 o
  -3  13   6      187.90      196.02     15.99 o
  -2  13   6      125.04      149.01      9.58 o
  -1  13   6      166.58      165.84     15.95 o
   0  13   6      315.48      332.55     14.85 o
   1  13   6       38.25       50.89      7.88 o
   2  13   6       46.77       52.92      9.60 o
  -7  14   6       21.82       13.03      6.61 o
  -6  14   6       10.32       10.93      6.82 o
  -5  14   6       63.35       37.61     10.76 o
  -4  14   6       24.42       10.72     28.88 o
  -3  14   6       81.04       73.92      9.78 o
  -2  14   6      170.71      166.06     12.71 o
  -1  14   6      225.38      229.90     10.79 o
   0  14   6        0.27        2.63      7.55 o
   1  14   6       13.80       35.74      8.88 o
  -6  15   6        2.14        6.43      6.17 o
  -5  15   6     1414.24     1435.32     42.18 o
  -4  15   6      106.26      132.91     17.03 o
  -3  15   6      303.82      299.59     17.08 o
  -2  15   6      162.69      163.78      9.91 o
  -1  15   6       14.35       18.19      7.47 o
   0  15   6      103.58      108.47     10.20 o
   1  15   6        2.84        1.77      7.90 o
  -5  16   6      168.34      172.50     12.83 o
  -4  16   6      188.91      201.78     47.37 o
  -3  16   6      235.09      225.24     16.51 o
  -2  16   6       51.36       62.98      9.96 o
  -1  16   6       39.50       25.63     10.15 o
   0  16   6       19.18        7.61     18.96 o
  -4  17   6        3.67        1.75     10.89 o
  -3  17   6       27.93       30.16     10.07 o
  -2  17   6       55.20       58.92     11.77 o
  -9   1   7       17.58       16.47      5.14 o
  -8   1   7       99.75       98.09      5.89 o
  -7   1   7        1.25       -4.29      4.29 o
  -6   1   7       19.85       21.24      8.69 o
  -5   1   7       16.09        5.53      6.01 o
  -4   1   7        7.89        9.53     11.73 o
  -3   1   7        1.98       13.32     14.50 o
  -2   1   7        1.86        2.21     13.99 o
  -1   1   7      348.92      343.55     10.35 o
   0   1   7        3.25        8.09      5.98 o
   1   1   7       30.03       25.37     10.13 o
   2   1   7       21.55       24.05      8.12 o
  -9   2   7       88.94       99.56      9.41 o
  -8   2   7        2.71        9.04      7.63 o
  -7   2   7      189.77      165.53     22.48 o
  -6   2   7       39.44       46.80     14.72 o
  -5   2   7      131.10      113.63      9.16 o
  -4   2   7      131.84      116.88     30.63 o
  -3   2   7       45.65       31.79      7.55 o
  -2   2   7      228.11      237.34      9.04 o
  -1   2   7        4.66        8.19      5.26 o
   0   2   7       29.41       42.75      9.00 o
   1   2   7      154.48      149.08      8.34 o
   2   2   7        8.43       21.65     12.98 o
  -9   3   7        4.47        1.90      5.10 o
  -8   3   7      609.37      672.13     19.67 o
  -7   3   7      120.97      133.07     23.41 o
  -6   3   7      144.57      143.52     10.45 o
  -5   3   7      408.02      414.11     15.14 o
  -4   3   7      209.91      201.26     21.22 o
  -3   3   7      345.09      349.59     11.77 o
  -2   3   7        5.92       -3.86      6.05 o
  -1   3   7      422.76      426.08     29.60 o
   0   3   7      262.07      260.36      8.51 o
   1   3   7       43.49       60.17      6.75 o
   2   3   7      228.86      246.72     27.79 o
  -9   4   7      156.16      165.96      8.38 o
  -8   4   7       41.75       20.85      7.57 o
  -7   4   7      268.27      265.28     19.41 o
  -6   4   7        7.51        5.49     12.13 o
  -5   4   7       91.53       90.32      5.89 o
  -4   4   7      155.42      171.86     11.14 o
  -3   4   7        6.03        6.11      7.37 o
  -2   4   7      356.19      367.37     12.02 o
  -1   4   7       19.04       28.78      9.48 o
   0   4   7      114.47      123.72      6.51 o
   1   4   7       20.11       31.46      8.71 o
   2   4   7      215.32      222.44     20.55 o
  -9   5   7       46.73       56.57      7.48 o
  -8   5   7      235.56      249.94     20.32 o
  -7   5   7        5.80        1.52      6.92 o
  -6   5   7      199.20      178.63     11.60 o
  -5   5   7      248.47      255.14      9.25 o
  -4   5   7       30.27       26.18      4.77 o
  -3   5   7      313.11      279.87     26.04 o
  -2   5   7       12.57       10.82      6.13 o
  -1   5   7       57.10       79.54      6.95 o
   0   5   7      155.57      140.93     12.59 o
   1   5   7      175.65      185.07      9.38 o
   2   5   7       98.22      103.87      8.56 o
  -9   6   7      101.33       93.11     10.47 o
  -8   6   7        1.09        3.69      7.01 o
  -7   6   7       39.38       42.92     16.63 o
  -6   6   7      143.96      153.68     10.93 o
  -5   6   7      116.40       94.85      6.49 o
  -4   6   7      129.74      139.54      7.35 o
  -3   6   7       10.24       14.66      4.57 o
  -2   6   7      126.74      107.71      7.28 o
  -1   6   7       28.73       42.57      7.95 o
   0   6   7        6.55       17.43     10.04 o
   1   6   7      160.88      155.20     10.47 o
   2   6   7        9.85       15.53      7.59 o
  -8   7   7       47.87       52.54     15.63 o
  -7   7   7        7.22       10.28      6.80 o
  -6   7   7        3.06       10.39     17.49 o
  -5   7   7       77.64       68.89     16.86 o
  -4   7   7        6.92       12.09      4.87 o
  -3   7   7       64.76       54.76     10.29 o
  -2   7   7       85.65       81.35      7.01 o
  -1   7   7        2.36        8.67      9.46 o
   0   7   7       15.00       13.98      6.76 o
   1   7   7        5.94        9.31      6.75 o
   2   7   7       33.48       22.48     12.04 o
  -7   8   7        2.49       -1.27      9.30 o
  -6   8   7       11.79       -6.52     14.24 o
  -5   8   7       73.15       69.04      9.54 o
  -4   8   7        3.92       10.99      8.67 o
  -3   8   7        2.57        1.63      6.74 o
  -2   8   7       57.60       48.30      4.86 o
  -1   8   7      108.12      117.91     20.89 o
   0   8   7       58.86       58.32     11.95 o
   1   8   7        0.56       -0.30     11.61 o
  -8   9   7       52.89       64.26     16.09 o
  -7   9   7       95.69      101.07     11.66 o
  -6   9   7       25.71       44.32     10.24 o
  -5   9   7       57.67       61.68      9.48 o
  -4   9   7       60.77       58.33      6.07 o
  -3   9   7      154.92      149.40     31.38 o
  -2   9   7        0.05       -4.16      5.93 o
  -1   9   7       45.93       49.71     10.01 o
   0   9   7       22.37       27.12      5.85 o
   1   9   7       19.06       26.07      7.57 o
  -7  10   7       44.24       59.39     10.07 o
  -6  10   7       63.76       75.77      9.45 o
  -5  10   7      357.48      341.12     14.83 o
  -4  10   7       72.95       66.30     12.20 o
  -3  10   7        6.14        7.45      6.20 o
  -2  10   7      123.58      137.82      6.73 o
  -1  10   7        1.81       -5.57      5.57 o
   0  10   7      134.67      145.71      8.13 o
  -6  11   7      249.60      254.51     14.92 o
  -5  11   7      285.79      282.38     13.76 o
  -4  11   7        6.98        8.74     13.72 o
  -3  11   7      264.50      255.10     10.58 o
  -2  11   7       51.56       45.97      7.36 o
  -1  11   7      229.08      233.21     21.73 o
   0  11   7        4.65        0.90      8.61 o
  -6  12   7      158.86      182.80     13.09 o
  -5  12   7      123.61      106.54     12.43 o
  -4  12   7       23.02       23.96      8.60 o
  -3  12   7       14.98       11.45      9.68 o
  -2  12   7      206.69      199.06     16.81 o
  -1  12   7       33.40       34.67     14.26 o
  -4  13   7      136.88      102.57     16.01 o
  -3  13   7       42.12       51.30     10.34 o
  -6   0   8      114.10       85.32     18.28 o
  -5   0   8      256.33      287.38     26.50 o
  -4   0   8       29.40       65.38     16.76 o
  -3   0   8      132.04      135.91     17.17 o
  -2   0   8      103.01       49.43     14.90 o
  -1   0   8      360.02      332.16     23.55 o
  -6   1   8      141.59      143.12     11.70 o
  -5   1   8        9.89       13.16     12.29 o
  -4   1   8       95.53      117.45     10.35 o
  -3   1   8      205.06      208.20     11.50 o
  -2   1   8       10.48       24.00     11.46 o
  -1   1   8      141.29      142.63     10.23 o
  -6   2   8        0.41        3.68     10.21 o
  -5   2   8        5.71        9.60      9.06 o
  -4   2   8        0.21       -9.42     12.02 o
  -3   2   8      118.89      115.66     17.92 o
  -2   2   8      226.88      203.30     16.79 o
  -6   3   8        1.80        8.02     15.35 o
  -5   3   8       23.16       21.07      8.82 o
  -4   3   8       27.70       28.48     18.91 o
  -3   3   8       58.74       47.15      9.09 o
  -2   3   8       49.13       46.70      8.36 o
  -6   4   8       24.86        7.71      8.88 o
  -5   4   8        0.53       -7.12     12.25 o
  -4   4   8        7.61        7.12      8.13 o
  -3   4   8       55.13       46.70      9.32 o
  -2   4   8        0.21        0.72      9.88 o
  -5   5   8       16.47       23.06      8.95 o
  -4   5   8      107.47       96.69     12.64 o
  -3   5   8        3.36       -0.53      9.34 o
 
